# Supplementary material for: [μ-Bis(diphenyl­phosphan­yl)methane]­tricarbon­yl(μ-p-toluene­sulfonyl­meth­yl isocyanato)(triphenyl­phosphane)ironplatinum(Fe—Pt)
Source: Acta Crystallogr Sect E Struct Rep Online. 2012 Feb 24;68(Pt 3):m331–2. doi: 10.1107/S1600536812004023 (PMC3297276; doi:10.1107/S1600536812004023)
Supplement: Supplementary file 1 [file e-68-0m331-sup1.cif]

##############################################################################
#                                                                            #
# This CIF contains the data in a paper accepted for publication in          #
# Acta Crystallographica Section E. It conforms to the requirements of       #
# Notes for Authors for Acta Crystallographica Section E, and has been       #
# peer reviewed under the auspices of the IUCr Commission on Journals.       #
#                                                                            #
# Full details of the Crystallographic Information File format               #
# are given in the paper "The Crystallographic Information File (CIF):       #
# a New Standard Archive File for Crystallography" by S. R. Hall, F. H.      #
# Allen and I. D. Brown [Acta Cryst. (1991), A47, 655-685].                  #
#                                                                            #
# The current version of the core CIF dictionary is obtainable from          #
# ftp://ftp.iucr.org/pub/cif_core.dic.                                       #
#                                                                            #
# Software is freely available for graphical display of the structure(s)     #
# in this CIF. For information consult the CIF software page                 #
# http://www.iucr.org/resources/cif/software.                                #
#                                                                            #
# This file may be used for bona fide research purposes within the           #
# scientific community so long as proper attribution is given to the journal # 
# article from which it was obtained.                                        #
#                                                                            #
##############################################################################
data_I
_audit_creation_method     SHELXL97
_chemical_name_systematic
;
[\m-Bis(diphenylphosphanyl)methane]tricarbonyl(\m-<i>p</i>-
toluenesulfonylmethyl
isocyanato)(triphenylphosphane)ironplatinum(<i>Fe</i>---<i>Pt</i>)
;
_chemical_name_common     ?
_chemical_formula_moiety     'C55 H46 Fe N O5 P3 Pt S'
_chemical_formula_sum     'C55 H46 Fe N O5 P3 Pt S'
_chemical_formula_iupac
                        '[Fe Pt (C9 H9 N O2 S) (C18 H15 P) (C25 H22 P2) (C O)3]'
_chemical_formula_weight     1176.84
_chemical_melting_point     ?
_symmetry_cell_setting     monoclinic
_symmetry_space_group_name_H-M     'P 21/n'
_symmetry_space_group_name_hall     '-P 2yn'
loop_
    _symmetry_equiv_pos_as_xyz
    'x, y, z'
    '-x+1/2, y+1/2, -z+1/2'
    '-x, -y, -z'
    'x-1/2, -y-1/2, z-1/2'
_cell_length_a     14.360(4)
_cell_length_b     18.855(6)
_cell_length_c     17.919(5)
_cell_angle_alpha     90.00
_cell_angle_beta     96.50(3)
_cell_angle_gamma     90.00
_cell_volume     4820(2)
_cell_formula_units_Z     4
_cell_measurement_reflns_used     47431
_cell_measurement_theta_min     2.16
_cell_measurement_theta_max     28.28
_cell_measurement_temperature     173(2)
_cell_special_details     ?
_exptl_crystal_description     needle
_exptl_crystal_colour     yellow-orange
_exptl_crystal_size_max     0.40
_exptl_crystal_size_mid     0.20
_exptl_crystal_size_min     0.20
_exptl_crystal_density_diffrn     1.622
_exptl_crystal_density_meas     ?
_exptl_crystal_density_method     'not measured'
_exptl_crystal_F_000     2352
_exptl_absorpt_coefficient_mu     3.394
_exptl_absorpt_correction_type     numerical
_exptl_absorpt_process_details     '(FACEIT in IPDS; Stoe & Cie, 1999)'
_exptl_absorpt_correction_T_min     0.3438
_exptl_absorpt_correction_T_max     0.5501
_exptl_special_details     ?
_diffrn_ambient_temperature     173(2)
_diffrn_radiation_type     MoK\a
_diffrn_radiation_wavelength     0.71073
_diffrn_radiation_source     'fine-focus sealed tube'
_diffrn_radiation_monochromator     graphite
_diffrn_measurement_device_type     'Stoe IPDS'
_diffrn_measurement_method     \f
_diffrn_detector_area_resol_mean     ?
_diffrn_reflns_number     38854
_diffrn_reflns_av_R_equivalents     0.0519
_diffrn_reflns_av_sigmaI/netI     0.0443
_diffrn_reflns_theta_min     2.16
_diffrn_reflns_theta_max     26.00
_diffrn_reflns_theta_full     26.00
_diffrn_measured_fraction_theta_max     0.986
_diffrn_measured_fraction_theta_full     0.986
_diffrn_reflns_limit_h_min     -17
_diffrn_reflns_limit_h_max     17
_diffrn_reflns_limit_k_min     -23
_diffrn_reflns_limit_k_max     23
_diffrn_reflns_limit_l_min     -21
_diffrn_reflns_limit_l_max     21
_diffrn_standards_number     ?
_diffrn_standards_interval_count     ?
_diffrn_standards_interval_time     ?
_diffrn_standards_decay_%     ?
_refine_special_details
;
Refinement of <i>F</i>^2^ against ALL reflections. The weighted <i>R</i>-factor
<i>wR</i> and goodness of fit <i>S</i> are based on <i>F</i>^2^, conventional
<i>R</i>-factors <i>R</i> are based on <i>F</i>, with <i>F</i> set to zero for
negative <i>F</i>^2^. The threshold expression of <i>F</i>^2^ >
\s(<i>F</i>^2^) is used only for calculating <i>R</i>-factors(gt) <i>etc</i>.
and is not relevant to the choice of reflections for refinement.
<i>R</i>-factors based on <i>F</i>^2^ are statistically about twice as large
as those based on <i>F</i>, and <i>R</i>-factors based on ALL data will be
even larger.
;
_reflns_number_total     9346
_reflns_number_gt     7344
_reflns_threshold_expression     I>2\s(I)
_refine_ls_structure_factor_coef     Fsqd
_refine_ls_matrix_type     full
_refine_ls_R_factor_all     0.0521
_refine_ls_R_factor_gt     0.0385
_refine_ls_wR_factor_gt     0.0862
_refine_ls_wR_factor_ref     0.0902
_refine_ls_goodness_of_fit_ref     1.008
_refine_ls_restrained_S_all     1.008
_refine_ls_number_reflns     9346
_refine_ls_number_parameters     605
_refine_ls_number_restraints     0
_refine_ls_hydrogen_treatment     constr
_refine_ls_weighting_scheme     calc
_refine_ls_weighting_details
       'calc w = 1/[\s^2^(Fo^2^)+(0.0547P)^2^+0.0000P] where P=(Fo^2^+2Fc^2^)/3'
_atom_sites_solution_hydrogens     geom
_atom_sites_solution_primary     direct
_atom_sites_solution_secondary     difmap
_refine_ls_shift/su_max     0.002
_refine_ls_shift/su_mean     0.000
_refine_diff_density_max     1.260
_refine_diff_density_min     -1.365
_refine_ls_extinction_method     none
_refine_ls_extinction_coef     ?
_refine_ls_abs_structure_Flack     ?
_refine_ls_abs_structure_Rogers     ?
loop_
    _atom_type_symbol
    _atom_type_description
    _atom_type_scat_dispersion_real
    _atom_type_scat_dispersion_imag
    _atom_type_scat_source
    'C' 'C' 0.0033 0.0016
                         'International Tables Vol C Tables 4.2.6.8 and 6.1.1.4'
    'H' 'H' 0.0000 0.0000
                         'International Tables Vol C Tables 4.2.6.8 and 6.1.1.4'
    'P' 'P' 0.1023 0.0942
                         'International Tables Vol C Tables 4.2.6.8 and 6.1.1.4'
    'Fe' 'Fe' 0.3463 0.8444
                         'International Tables Vol C Tables 4.2.6.8 and 6.1.1.4'
    'Pt' 'Pt' -1.7033 8.3905
                         'International Tables Vol C Tables 4.2.6.8 and 6.1.1.4'
    'O' 'O' 0.0106 0.0060
                         'International Tables Vol C Tables 4.2.6.8 and 6.1.1.4'
    'S' 'S' 0.1246 0.1234
                         'International Tables Vol C Tables 4.2.6.8 and 6.1.1.4'
    'N' 'N' 0.0061 0.0033
                         'International Tables Vol C Tables 4.2.6.8 and 6.1.1.4'
_computing_data_collection     'EXPOSE in IPDS (Stoe & Cie, 1999)'
_computing_cell_refinement     'CELL in IPDS (Stoe & Cie, 1999)'
_computing_data_reduction     'INTEGRATE in IPDS (Stoe & Cie, 1999)'
_computing_structure_solution     'SHELXS97 (Sheldrick, 2008)'
_computing_structure_refinement     'SHELXL97 (Sheldrick, 2008)'
_computing_molecular_graphics     'ORTEP-3 (Farrugia, 1999)'
_computing_publication_material     'WinGX (Farrugia, 1999)'
loop_
    _atom_site_type_symbol
    _atom_site_label
    _atom_site_fract_x
    _atom_site_fract_y
    _atom_site_fract_z
    _atom_site_U_iso_or_equiv
    _atom_site_adp_type
    _atom_site_calc_flag
    _atom_site_refinement_flags
    _atom_site_occupancy
    _atom_site_symmetry_multiplicity
    _atom_site_disorder_assembly
    _atom_site_disorder_group
    C C1 0.5805(4) 0.3172(3) 0.6668(3) 0.0320(12) Uani d . 1 1 . .
    C C2 0.5076(4) 0.2169(3) 0.5794(3) 0.0326(12) Uani d . 1 1 . .
    C C3 0.4134(3) 0.1848(2) 0.6959(3) 0.0274(11) Uani d . 1 1 . .
    C C4 0.4066(3) 0.3216(2) 0.6688(3) 0.0286(11) Uani d . 1 1 . .
    C C5 0.3800(4) 0.3612(3) 0.5460(3) 0.0322(12) Uani d . 1 1 . .
    H H5A 0.3650 0.3136 0.5244 0.039 Uiso calc R 1 1 . .
    H H5B 0.4468 0.3710 0.5415 0.039 Uiso calc R 1 1 . .
    C C6 0.3237(3) 0.5044(2) 0.5453(3) 0.0278(11) Uani d . 1 1 . .
    C C7 0.2672(4) 0.5181(3) 0.6014(3) 0.0335(12) Uani d . 1 1 . .
    H H7 0.2242 0.4833 0.6148 0.040 Uiso calc R 1 1 . .
    C C8 0.2741(4) 0.5826(3) 0.6376(3) 0.0384(13) Uani d . 1 1 . .
    H H8 0.2362 0.5919 0.6766 0.046 Uiso calc R 1 1 . .
    C C9 0.3357(4) 0.6341(3) 0.6176(4) 0.0417(14) Uani d . 1 1 . .
    C C10 0.3926(4) 0.6188(3) 0.5623(4) 0.0478(16) Uani d . 1 1 . .
    H H10 0.4360 0.6535 0.5492 0.057 Uiso calc R 1 1 . .
    C C11 0.3874(4) 0.5545(3) 0.5262(4) 0.0371(13) Uani d . 1 1 . .
    H H11 0.4271 0.5444 0.4885 0.045 Uiso calc R 1 1 . .
    C C12 0.3380(5) 0.7052(3) 0.6543(4) 0.061(2) Uani d . 1 1 . .
    H H12A 0.2748 0.7179 0.6653 0.092 Uiso calc R 1 1 . .
    H H12B 0.3603 0.7407 0.6205 0.092 Uiso calc R 1 1 . .
    H H12C 0.3803 0.7038 0.7012 0.092 Uiso calc R 1 1 . .
    C C13 0.7264(3) 0.2207(2) 0.7703(3) 0.0258(10) Uani d . 1 1 . .
    C C14 0.7691(3) 0.2306(3) 0.8422(3) 0.0289(11) Uani d . 1 1 . .
    H H14 0.7373 0.2183 0.8841 0.035 Uiso calc R 1 1 . .
    C C15 0.8591(4) 0.2588(3) 0.8534(3) 0.0356(12) Uani d . 1 1 . .
    H H15 0.8894 0.2649 0.9030 0.043 Uiso calc R 1 1 . .
    C C16 0.9045(3) 0.2779(3) 0.7926(3) 0.0351(13) Uani d . 1 1 . .
    H H16 0.9654 0.2982 0.8004 0.042 Uiso calc R 1 1 . .
    C C17 0.8622(3) 0.2678(3) 0.7209(3) 0.0353(12) Uani d . 1 1 . .
    H H17 0.8940 0.2801 0.6790 0.042 Uiso calc R 1 1 . .
    C C18 0.7727(3) 0.2395(3) 0.7099(3) 0.0321(12) Uani d . 1 1 . .
    H H18 0.7429 0.2330 0.6603 0.038 Uiso calc R 1 1 . .
    C C19 0.6353(3) 0.0928(2) 0.7231(3) 0.0274(11) Uani d . 1 1 . .
    C C20 0.5854(4) 0.0593(3) 0.6636(3) 0.0348(12) Uani d . 1 1 . .
    H H20 0.5368 0.0838 0.6339 0.042 Uiso calc R 1 1 . .
    C C21 0.6056(5) -0.0103(3) 0.6465(4) 0.0500(16) Uani d . 1 1 . .
    H H21 0.5712 -0.0334 0.6050 0.060 Uiso calc R 1 1 . .
    C C22 0.6751(5) -0.0455(3) 0.6898(5) 0.0545(19) Uani d . 1 1 . .
    H H22 0.6884 -0.0935 0.6785 0.065 Uiso calc R 1 1 . .
    C C23 0.7252(5) -0.0133(3) 0.7485(4) 0.0550(18) Uani d . 1 1 . .
    H H23 0.7741 -0.0382 0.7775 0.066 Uiso calc R 1 1 . .
    C C24 0.7055(4) 0.0556(3) 0.7661(4) 0.0416(14) Uani d . 1 1 . .
    H H24 0.7401 0.0780 0.8080 0.050 Uiso calc R 1 1 . .
    C C25 0.5661(3) 0.1660(3) 0.8403(3) 0.0243(10) Uani d . 1 1 . .
    H H25A 0.6207 0.1538 0.8768 0.029 Uiso calc R 1 1 . .
    H H25B 0.5245 0.1240 0.8352 0.029 Uiso calc R 1 1 . .
    C C26 0.4384(3) 0.1922(3) 0.9461(3) 0.0258(10) Uani d . 1 1 . .
    C C27 0.4593(4) 0.1232(3) 0.9700(3) 0.0360(12) Uani d . 1 1 . .
    H H27 0.5104 0.0988 0.9524 0.043 Uiso calc R 1 1 . .
    C C28 0.4060(4) 0.0900(3) 1.0193(3) 0.0408(13) Uani d . 1 1 . .
    H H28 0.4195 0.0424 1.0342 0.049 Uiso calc R 1 1 . .
    C C29 0.3342(4) 0.1251(3) 1.0467(3) 0.0405(14) Uani d . 1 1 . .
    H H29 0.2989 0.1024 1.0815 0.049 Uiso calc R 1 1 . .
    C C30 0.3131(4) 0.1930(3) 1.0241(4) 0.0445(14) Uani d . 1 1 . .
    H H30 0.2624 0.2171 1.0427 0.053 Uiso calc R 1 1 . .
    C C31 0.3651(4) 0.2269(3) 0.9740(3) 0.0353(12) Uani d . 1 1 . .
    H H31 0.3502 0.2742 0.9588 0.042 Uiso calc R 1 1 . .
    C C32 0.5933(3) 0.2874(2) 0.9386(3) 0.0250(10) Uani d . 1 1 . .
    C C33 0.6381(4) 0.2575(3) 1.0035(3) 0.0308(11) Uani d . 1 1 . .
    H H33 0.6184 0.2126 1.0197 0.037 Uiso calc R 1 1 . .
    C C34 0.7103(4) 0.2922(3) 1.0446(3) 0.0391(13) Uani d . 1 1 . .
    H H34 0.7413 0.2708 1.0886 0.047 Uiso calc R 1 1 . .
    C C35 0.7381(4) 0.3582(3) 1.0219(4) 0.0435(14) Uani d . 1 1 . .
    H H35 0.7881 0.3824 1.0506 0.052 Uiso calc R 1 1 . .
    C C36 0.6935(4) 0.3892(3) 0.9578(4) 0.0417(14) Uani d . 1 1 . .
    H H36 0.7121 0.4348 0.9426 0.050 Uiso calc R 1 1 . .
    C C37 0.6217(4) 0.3534(3) 0.9161(3) 0.0325(12) Uani d . 1 1 . .
    H H37 0.5914 0.3743 0.8715 0.039 Uiso calc R 1 1 . .
    C C38 0.3223(3) 0.4062(2) 0.9132(3) 0.0265(10) Uani d . 1 1 . .
    C C39 0.3962(4) 0.4227(3) 0.9664(3) 0.0350(12) Uani d . 1 1 . .
    H H39 0.4563 0.4320 0.9513 0.042 Uiso calc R 1 1 . .
    C C40 0.3833(4) 0.4259(3) 1.0420(3) 0.0448(14) Uani d . 1 1 . .
    H H40 0.4340 0.4392 1.0780 0.054 Uiso calc R 1 1 . .
    C C41 0.2973(4) 0.4098(3) 1.0652(3) 0.0439(14) Uani d . 1 1 . .
    H H41 0.2893 0.4101 1.1171 0.053 Uiso calc R 1 1 . .
    C C42 0.2239(4) 0.3935(3) 1.0130(4) 0.0422(14) Uani d . 1 1 . .
    H H42 0.1642 0.3837 1.0287 0.051 Uiso calc R 1 1 . .
    C C43 0.2354(4) 0.3912(3) 0.9368(3) 0.0336(12) Uani d . 1 1 . .
    H H43 0.1839 0.3793 0.9010 0.040 Uiso calc R 1 1 . .
    C C44 0.4038(3) 0.4811(3) 0.7998(3) 0.0276(11) Uani d . 1 1 . .
    C C45 0.3826(4) 0.5437(3) 0.8353(3) 0.0345(12) Uani d . 1 1 . .
    H H45 0.3366 0.5439 0.8695 0.041 Uiso calc R 1 1 . .
    C C46 0.4280(4) 0.6050(3) 0.8210(4) 0.0449(15) Uani d . 1 1 . .
    H H46 0.4134 0.6476 0.8453 0.054 Uiso calc R 1 1 . .
    C C47 0.4946(4) 0.6057(3) 0.7718(4) 0.0496(17) Uani d . 1 1 . .
    H H47 0.5259 0.6487 0.7625 0.060 Uiso calc R 1 1 . .
    C C48 0.5162(4) 0.5447(3) 0.7362(3) 0.0402(14) Uani d . 1 1 . .
    H H48 0.5620 0.5450 0.7019 0.048 Uiso calc R 1 1 . .
    C C49 0.4711(3) 0.4836(3) 0.7506(3) 0.0345(12) Uani d . 1 1 . .
    H H49 0.4864 0.4413 0.7260 0.041 Uiso calc R 1 1 . .
    C C50 0.2270(3) 0.4062(3) 0.7653(3) 0.0260(10) Uani d . 1 1 . .
    C C51 0.1876(4) 0.3497(3) 0.7237(3) 0.0333(12) Uani d . 1 1 . .
    H H51 0.2232 0.3077 0.7195 0.040 Uiso calc R 1 1 . .
    C C52 0.0988(4) 0.3536(3) 0.6889(3) 0.0383(13) Uani d . 1 1 . .
    H H52 0.0728 0.3143 0.6606 0.046 Uiso calc R 1 1 . .
    C C53 0.0459(4) 0.4139(4) 0.6941(4) 0.0458(15) Uani d . 1 1 . .
    H H53 -0.0163 0.4163 0.6698 0.055 Uiso calc R 1 1 . .
    C C54 0.0837(4) 0.4700(3) 0.7342(4) 0.0439(15) Uani d . 1 1 . .
    H H54 0.0476 0.5118 0.7376 0.053 Uiso calc R 1 1 . .
    C C55 0.1739(3) 0.4670(3) 0.7702(3) 0.0342(12) Uani d . 1 1 . .
    H H55 0.1995 0.5066 0.7981 0.041 Uiso calc R 1 1 . .
    Fe Fe 0.50291(4) 0.24438(3) 0.67242(4) 0.02043(14) Uani d . 1 1 . .
    N N1 0.3652(3) 0.3610(2) 0.6259(2) 0.0242(9) Uani d . 1 1 . .
    O O1 0.6270(3) 0.3649(2) 0.6603(3) 0.0487(11) Uani d . 1 1 . .
    O O2 0.5088(3) 0.1990(2) 0.5180(2) 0.0533(12) Uani d . 1 1 . .
    O O3 0.3565(3) 0.1450(2) 0.7070(2) 0.0432(10) Uani d . 1 1 . .
    O O4 0.3496(3) 0.4347(2) 0.4249(2) 0.0422(9) Uani d . 1 1 . .
    O O5 0.2135(3) 0.40500(19) 0.4911(2) 0.0398(9) Uani d . 1 1 . .
    P P1 0.60807(8) 0.18336(6) 0.74887(7) 0.0215(2) Uani d . 1 1 . .
    P P2 0.50237(8) 0.23947(6) 0.87895(7) 0.0232(3) Uani d . 1 1 . .
    P P3 0.34487(8) 0.39739(6) 0.81580(7) 0.0232(3) Uani d . 1 1 . .
    Pt Pt 0.426732(12) 0.303384(9) 0.778673(10) 0.02230(6) Uani d . 1 1 . .
    S S 0.30918(9) 0.42593(6) 0.49380(7) 0.0290(3) Uani d . 1 1 . .
loop_
    _atom_site_aniso_label
    _atom_site_aniso_U_11
    _atom_site_aniso_U_22
    _atom_site_aniso_U_33
    _atom_site_aniso_U_12
    _atom_site_aniso_U_13
    _atom_site_aniso_U_23
    C1 0.028(3) 0.031(3) 0.036(3) 0.010(2) 0.002(2) 0.000(2)
    C2 0.033(3) 0.032(3) 0.033(3) 0.012(2) 0.005(2) 0.003(2)
    C3 0.029(2) 0.022(2) 0.030(3) 0.003(2) -0.002(2) 0.000(2)
    C4 0.026(2) 0.025(2) 0.036(3) -0.0054(19) 0.012(2) -0.007(2)
    C5 0.034(3) 0.033(3) 0.030(3) 0.010(2) 0.005(2) -0.001(2)
    C6 0.029(2) 0.024(2) 0.029(3) 0.0041(19) -0.003(2) 0.005(2)
    C7 0.040(3) 0.027(3) 0.035(3) 0.003(2) 0.007(2) 0.004(2)
    C8 0.048(3) 0.035(3) 0.031(3) 0.010(2) 0.004(3) -0.004(2)
    C9 0.045(3) 0.032(3) 0.045(4) 0.002(2) -0.008(3) -0.006(3)
    C10 0.040(3) 0.033(3) 0.071(5) -0.006(2) 0.011(3) -0.011(3)
    C11 0.033(3) 0.031(3) 0.049(4) 0.002(2) 0.014(3) 0.000(2)
    C12 0.071(5) 0.039(4) 0.069(5) -0.002(3) -0.015(4) -0.018(3)
    C13 0.025(2) 0.025(2) 0.028(3) 0.0085(19) 0.004(2) 0.001(2)
    C14 0.028(3) 0.033(3) 0.026(3) 0.004(2) 0.004(2) 0.002(2)
    C15 0.028(3) 0.043(3) 0.034(3) 0.005(2) -0.004(2) 0.000(2)
    C16 0.020(2) 0.032(3) 0.053(4) 0.003(2) 0.003(2) 0.006(2)
    C17 0.024(2) 0.040(3) 0.043(4) 0.002(2) 0.007(2) 0.011(3)
    C18 0.032(3) 0.035(3) 0.030(3) 0.003(2) 0.005(2) 0.007(2)
    C19 0.032(3) 0.021(2) 0.030(3) 0.0021(19) 0.010(2) 0.003(2)
    C20 0.041(3) 0.028(3) 0.039(3) 0.001(2) 0.015(2) -0.002(2)
    C21 0.068(4) 0.031(3) 0.054(4) -0.006(3) 0.019(3) -0.006(3)
    C22 0.069(4) 0.018(3) 0.082(6) 0.005(3) 0.037(4) 0.003(3)
    C23 0.066(4) 0.037(3) 0.064(5) 0.024(3) 0.017(4) 0.013(3)
    C24 0.052(3) 0.032(3) 0.041(4) 0.007(2) 0.008(3) 0.005(2)
    C25 0.021(2) 0.029(2) 0.024(3) -0.0006(18) 0.0067(19) 0.004(2)
    C26 0.028(2) 0.032(2) 0.018(2) -0.004(2) 0.0025(19) 0.004(2)
    C27 0.041(3) 0.039(3) 0.028(3) -0.001(2) 0.006(2) 0.011(2)
    C28 0.052(3) 0.040(3) 0.031(3) -0.010(3) 0.004(3) 0.007(2)
    C29 0.044(3) 0.052(4) 0.028(3) -0.020(3) 0.012(2) 0.000(3)
    C30 0.039(3) 0.058(4) 0.040(4) -0.004(3) 0.020(3) -0.007(3)
    C31 0.042(3) 0.037(3) 0.028(3) 0.004(2) 0.014(2) 0.003(2)
    C32 0.026(2) 0.027(2) 0.022(3) 0.0050(18) 0.0029(19) -0.0019(19)
    C33 0.034(3) 0.032(3) 0.026(3) 0.001(2) 0.000(2) -0.003(2)
    C34 0.041(3) 0.041(3) 0.033(3) 0.005(2) -0.003(2) -0.005(2)
    C35 0.039(3) 0.045(3) 0.046(4) -0.007(3) 0.001(3) -0.014(3)
    C36 0.043(3) 0.029(3) 0.055(4) -0.009(2) 0.013(3) -0.001(3)
    C37 0.035(3) 0.030(3) 0.033(3) 0.003(2) 0.007(2) 0.004(2)
    C38 0.032(3) 0.024(2) 0.024(3) 0.0026(19) 0.008(2) -0.003(2)
    C39 0.035(3) 0.040(3) 0.030(3) 0.001(2) 0.007(2) 0.001(2)
    C40 0.057(4) 0.046(3) 0.030(3) -0.006(3) 0.001(3) 0.000(3)
    C41 0.064(4) 0.045(3) 0.025(3) 0.000(3) 0.016(3) 0.000(3)
    C42 0.048(3) 0.042(3) 0.042(4) -0.006(3) 0.028(3) -0.006(3)
    C43 0.033(3) 0.037(3) 0.031(3) -0.005(2) 0.008(2) -0.001(2)
    C44 0.026(2) 0.027(2) 0.028(3) -0.0036(19) -0.003(2) 0.006(2)
    C45 0.035(3) 0.032(3) 0.037(3) -0.002(2) 0.004(2) -0.005(2)
    C46 0.057(4) 0.028(3) 0.048(4) -0.008(3) 0.000(3) -0.006(3)
    C47 0.049(4) 0.043(3) 0.054(4) -0.021(3) -0.007(3) 0.010(3)
    C48 0.035(3) 0.047(3) 0.040(4) -0.012(2) 0.007(2) 0.011(3)
    C49 0.030(3) 0.036(3) 0.038(3) -0.002(2) 0.006(2) 0.003(2)
    C50 0.028(2) 0.030(2) 0.022(3) 0.0033(19) 0.009(2) 0.005(2)
    C51 0.033(3) 0.037(3) 0.031(3) -0.004(2) 0.009(2) -0.005(2)
    C52 0.027(3) 0.051(3) 0.037(3) -0.006(2) 0.005(2) -0.008(3)
    C53 0.029(3) 0.067(4) 0.040(4) 0.000(3) -0.001(2) 0.008(3)
    C54 0.036(3) 0.040(3) 0.057(4) 0.013(2) 0.011(3) 0.008(3)
    C55 0.033(3) 0.030(3) 0.041(3) 0.005(2) 0.008(2) 0.000(2)
    Fe 0.0214(3) 0.0206(3) 0.0196(4) 0.0025(2) 0.0036(3) 0.0011(3)
    N1 0.0178(18) 0.029(2) 0.027(2) 0.0020(16) 0.0059(16) -0.0072(18)
    O1 0.037(2) 0.030(2) 0.080(3) -0.0058(17) 0.014(2) 0.010(2)
    O2 0.065(3) 0.068(3) 0.026(2) 0.027(2) 0.004(2) -0.010(2)
    O3 0.037(2) 0.040(2) 0.054(3) -0.0118(18) 0.0074(19) 0.0078(19)
    O4 0.063(3) 0.039(2) 0.025(2) 0.0075(18) 0.0069(19) 0.0057(16)
    O5 0.035(2) 0.036(2) 0.046(3) -0.0014(16) -0.0060(17) -0.0035(18)
    P1 0.0228(6) 0.0216(6) 0.0203(6) 0.0023(4) 0.0038(5) 0.0015(5)
    P2 0.0247(6) 0.0259(6) 0.0193(7) 0.0036(5) 0.0041(5) 0.0024(5)
    P3 0.0234(6) 0.0238(6) 0.0230(7) 0.0032(5) 0.0056(5) 0.0005(5)
    Pt 0.02377(10) 0.02391(10) 0.01969(10) 0.00530(7) 0.00456(6) 0.00226(8)
    S 0.0368(7) 0.0261(6) 0.0231(7) 0.0014(5) -0.0014(5) 0.0024(5)
_geom_special_details
;
All e.s.d.'s (except the e.s.d. in the dihedral angle between two l.s. planes)
are estimated using the full covariance matrix. The cell e.s.d.'s are taken
into account individually in the estimation of e.s.d.'s in distances, angles
and torsion angles; correlations between e.s.d.'s in cell parameters are only
used when they are defined by crystal symmetry. An approximate (isotropic)
treatment of cell e.s.d.'s is used for estimating e.s.d.'s involving l.s.
planes.
;
loop_
    _geom_bond_atom_site_label_1
    _geom_bond_atom_site_label_2
    _geom_bond_site_symmetry_2
    _geom_bond_distance
    _geom_bond_publ_flag
    C1 O1 . 1.133(6) ?
    C1 Fe . 1.778(5) yes
    C2 O2 . 1.153(7) ?
    C2 Fe . 1.753(6) yes
    C3 O3 . 1.143(6) ?
    C3 Fe . 1.792(5) yes
    C4 N1 . 1.180(7) yes
    C4 Pt . 1.987(6) yes
    C4 Fe . 2.003(5) yes
    C5 N1 . 1.471(7) ?
    C5 S . 1.785(5) ?
    C5 H5A . 0.9900 ?
    C5 H5B . 0.9900 ?
    C6 C11 . 1.385(7) ?
    C6 C7 . 1.386(8) ?
    C6 S . 1.744(5) ?
    C7 C8 . 1.376(7) ?
    C7 H7 . 0.9500 ?
    C8 C9 . 1.388(8) ?
    C8 H8 . 0.9500 ?
    C9 C10 . 1.383(9) ?
    C9 C12 . 1.493(8) ?
    C10 C11 . 1.375(8) ?
    C10 H10 . 0.9500 ?
    C11 H11 . 0.9500 ?
    C12 H12A . 0.9800 ?
    C12 H12B . 0.9800 ?
    C12 H12C . 0.9800 ?
    C13 C14 . 1.377(7) ?
    C13 C18 . 1.378(7) ?
    C13 P1 . 1.840(5) ?
    C14 C15 . 1.390(7) ?
    C14 H14 . 0.9500 ?
    C15 C16 . 1.380(8) ?
    C15 H15 . 0.9500 ?
    C16 C17 . 1.371(8) ?
    C16 H16 . 0.9500 ?
    C17 C18 . 1.385(7) ?
    C17 H17 . 0.9500 ?
    C18 H18 . 0.9500 ?
    C19 C20 . 1.370(8) ?
    C19 C24 . 1.387(7) ?
    C19 P1 . 1.822(5) ?
    C20 C21 . 1.385(8) ?
    C20 H20 . 0.9500 ?
    C21 C22 . 1.366(10) ?
    C21 H21 . 0.9500 ?
    C22 C23 . 1.349(11) ?
    C22 H22 . 0.9500 ?
    C23 C24 . 1.375(8) ?
    C23 H23 . 0.9500 ?
    C24 H24 . 0.9500 ?
    C25 P1 . 1.837(5) ?
    C25 P2 . 1.839(5) ?
    C25 H25A . 0.9900 ?
    C25 H25B . 0.9900 ?
    C26 C31 . 1.379(7) ?
    C26 C27 . 1.392(7) ?
    C26 P2 . 1.827(5) ?
    C27 C28 . 1.382(8) ?
    C27 H27 . 0.9500 ?
    C28 C29 . 1.362(9) ?
    C28 H28 . 0.9500 ?
    C29 C30 . 1.366(9) ?
    C29 H29 . 0.9500 ?
    C30 C31 . 1.387(8) ?
    C30 H30 . 0.9500 ?
    C31 H31 . 0.9500 ?
    C32 C37 . 1.383(7) ?
    C32 C33 . 1.384(7) ?
    C32 P2 . 1.830(5) ?
    C33 C34 . 1.368(7) ?
    C33 H33 . 0.9500 ?
    C34 C35 . 1.383(8) ?
    C34 H34 . 0.9500 ?
    C35 C36 . 1.380(9) ?
    C35 H35 . 0.9500 ?
    C36 C37 . 1.380(8) ?
    C36 H36 . 0.9500 ?
    C37 H37 . 0.9500 ?
    C38 C39 . 1.379(7) ?
    C38 C43 . 1.392(7) ?
    C38 P3 . 1.819(5) ?
    C39 C40 . 1.389(8) ?
    C39 H39 . 0.9500 ?
    C40 C41 . 1.381(9) ?
    C40 H40 . 0.9500 ?
    C41 C42 . 1.362(9) ?
    C41 H41 . 0.9500 ?
    C42 C43 . 1.394(8) ?
    C42 H42 . 0.9500 ?
    C43 H43 . 0.9500 ?
    C44 C49 . 1.381(8) ?
    C44 C45 . 1.391(7) ?
    C44 P3 . 1.828(5) ?
    C45 C46 . 1.366(8) ?
    C45 H45 . 0.9500 ?
    C46 C47 . 1.372(9) ?
    C46 H46 . 0.9500 ?
    C47 C48 . 1.367(9) ?
    C47 H47 . 0.9500 ?
    C48 C49 . 1.360(7) ?
    C48 H48 . 0.9500 ?
    C49 H49 . 0.9500 ?
    C50 C55 . 1.384(7) ?
    C50 C51 . 1.385(7) ?
    C50 P3 . 1.834(5) ?
    C51 C52 . 1.357(7) ?
    C51 H51 . 0.9500 ?
    C52 C53 . 1.377(9) ?
    C52 H52 . 0.9500 ?
    C53 C54 . 1.356(9) ?
    C53 H53 . 0.9500 ?
    C54 C55 . 1.382(8) ?
    C54 H54 . 0.9500 ?
    C55 H55 . 0.9500 ?
    Fe P1 . 2.2389(14) yes
    Fe Pt . 2.5555(9) yes
    O4 S . 1.432(4) ?
    O5 S . 1.424(4) ?
    P2 Pt . 2.3278(13) yes
    P3 Pt . 2.2680(13) yes
loop_
    _geom_angle_atom_site_label_1
    _geom_angle_atom_site_label_2
    _geom_angle_atom_site_label_3
    _geom_angle_site_symmetry_1
    _geom_angle_site_symmetry_3
    _geom_angle
    _geom_angle_publ_flag
    O1 C1 Fe . . 176.6(5) ?
    O2 C2 Fe . . 178.7(5) ?
    O3 C3 Fe . . 176.2(5) ?
    N1 C4 Pt . . 139.4(4) yes
    N1 C4 Fe . . 140.7(4) yes
    Pt C4 Fe . . 79.6(2) yes
    N1 C5 S . . 112.0(3) ?
    N1 C5 H5A . . 109.2 ?
    S C5 H5A . . 109.2 ?
    N1 C5 H5B . . 109.2 ?
    S C5 H5B . . 109.2 ?
    H5A C5 H5B . . 107.9 ?
    C11 C6 C7 . . 120.7(5) ?
    C11 C6 S . . 119.3(4) ?
    C7 C6 S . . 119.8(4) ?
    C8 C7 C6 . . 119.3(5) ?
    C8 C7 H7 . . 120.3 ?
    C6 C7 H7 . . 120.3 ?
    C7 C8 C9 . . 120.7(6) ?
    C7 C8 H8 . . 119.6 ?
    C9 C8 H8 . . 119.6 ?
    C10 C9 C8 . . 119.0(5) ?
    C10 C9 C12 . . 121.1(6) ?
    C8 C9 C12 . . 119.9(6) ?
    C11 C10 C9 . . 121.1(6) ?
    C11 C10 H10 . . 119.5 ?
    C9 C10 H10 . . 119.5 ?
    C10 C11 C6 . . 119.1(5) ?
    C10 C11 H11 . . 120.4 ?
    C6 C11 H11 . . 120.4 ?
    C9 C12 H12A . . 109.5 ?
    C9 C12 H12B . . 109.5 ?
    H12A C12 H12B . . 109.5 ?
    C9 C12 H12C . . 109.5 ?
    H12A C12 H12C . . 109.5 ?
    H12B C12 H12C . . 109.5 ?
    C14 C13 C18 . . 119.8(5) ?
    C14 C13 P1 . . 123.4(4) ?
    C18 C13 P1 . . 116.8(4) ?
    C13 C14 C15 . . 119.7(5) ?
    C13 C14 H14 . . 120.2 ?
    C15 C14 H14 . . 120.2 ?
    C16 C15 C14 . . 120.0(5) ?
    C16 C15 H15 . . 120.0 ?
    C14 C15 H15 . . 120.0 ?
    C17 C16 C15 . . 120.3(5) ?
    C17 C16 H16 . . 119.8 ?
    C15 C16 H16 . . 119.8 ?
    C16 C17 C18 . . 119.5(5) ?
    C16 C17 H17 . . 120.2 ?
    C18 C17 H17 . . 120.2 ?
    C13 C18 C17 . . 120.6(5) ?
    C13 C18 H18 . . 119.7 ?
    C17 C18 H18 . . 119.7 ?
    C20 C19 C24 . . 118.8(5) ?
    C20 C19 P1 . . 121.4(4) ?
    C24 C19 P1 . . 119.7(4) ?
    C19 C20 C21 . . 120.4(6) ?
    C19 C20 H20 . . 119.8 ?
    C21 C20 H20 . . 119.8 ?
    C22 C21 C20 . . 119.5(6) ?
    C22 C21 H21 . . 120.2 ?
    C20 C21 H21 . . 120.2 ?
    C23 C22 C21 . . 121.0(6) ?
    C23 C22 H22 . . 119.5 ?
    C21 C22 H22 . . 119.5 ?
    C22 C23 C24 . . 120.0(6) ?
    C22 C23 H23 . . 120.0 ?
    C24 C23 H23 . . 120.0 ?
    C23 C24 C19 . . 120.4(6) ?
    C23 C24 H24 . . 119.8 ?
    C19 C24 H24 . . 119.8 ?
    P1 C25 P2 . . 115.4(3) ?
    P1 C25 H25A . . 108.4 ?
    P2 C25 H25A . . 108.4 ?
    P1 C25 H25B . . 108.4 ?
    P2 C25 H25B . . 108.4 ?
    H25A C25 H25B . . 107.5 ?
    C31 C26 C27 . . 118.6(5) ?
    C31 C26 P2 . . 117.9(4) ?
    C27 C26 P2 . . 123.5(4) ?
    C28 C27 C26 . . 120.2(5) ?
    C28 C27 H27 . . 119.9 ?
    C26 C27 H27 . . 119.9 ?
    C29 C28 C27 . . 120.5(6) ?
    C29 C28 H28 . . 119.8 ?
    C27 C28 H28 . . 119.8 ?
    C28 C29 C30 . . 120.0(5) ?
    C28 C29 H29 . . 120.0 ?
    C30 C29 H29 . . 120.0 ?
    C29 C30 C31 . . 120.4(5) ?
    C29 C30 H30 . . 119.8 ?
    C31 C30 H30 . . 119.8 ?
    C26 C31 C30 . . 120.3(5) ?
    C26 C31 H31 . . 119.8 ?
    C30 C31 H31 . . 119.8 ?
    C37 C32 C33 . . 119.2(5) ?
    C37 C32 P2 . . 119.2(4) ?
    C33 C32 P2 . . 121.5(4) ?
    C34 C33 C32 . . 120.7(5) ?
    C34 C33 H33 . . 119.7 ?
    C32 C33 H33 . . 119.7 ?
    C33 C34 C35 . . 119.9(5) ?
    C33 C34 H34 . . 120.1 ?
    C35 C34 H34 . . 120.1 ?
    C36 C35 C34 . . 120.2(5) ?
    C36 C35 H35 . . 119.9 ?
    C34 C35 H35 . . 119.9 ?
    C37 C36 C35 . . 119.6(5) ?
    C37 C36 H36 . . 120.2 ?
    C35 C36 H36 . . 120.2 ?
    C36 C37 C32 . . 120.5(5) ?
    C36 C37 H37 . . 119.7 ?
    C32 C37 H37 . . 119.7 ?
    C39 C38 C43 . . 118.8(5) ?
    C39 C38 P3 . . 118.5(4) ?
    C43 C38 P3 . . 122.4(4) ?
    C38 C39 C40 . . 120.4(5) ?
    C38 C39 H39 . . 119.8 ?
    C40 C39 H39 . . 119.8 ?
    C41 C40 C39 . . 120.4(6) ?
    C41 C40 H40 . . 119.8 ?
    C39 C40 H40 . . 119.8 ?
    C42 C41 C40 . . 119.5(6) ?
    C42 C41 H41 . . 120.2 ?
    C40 C41 H41 . . 120.2 ?
    C41 C42 C43 . . 120.7(5) ?
    C41 C42 H42 . . 119.7 ?
    C43 C42 H42 . . 119.7 ?
    C38 C43 C42 . . 120.1(5) ?
    C38 C43 H43 . . 120.0 ?
    C42 C43 H43 . . 120.0 ?
    C49 C44 C45 . . 117.9(5) ?
    C49 C44 P3 . . 119.9(4) ?
    C45 C44 P3 . . 122.1(4) ?
    C46 C45 C44 . . 119.8(6) ?
    C46 C45 H45 . . 120.1 ?
    C44 C45 H45 . . 120.1 ?
    C45 C46 C47 . . 120.8(6) ?
    C45 C46 H46 . . 119.6 ?
    C47 C46 H46 . . 119.6 ?
    C48 C47 C46 . . 120.2(5) ?
    C48 C47 H47 . . 119.9 ?
    C46 C47 H47 . . 119.9 ?
    C49 C48 C47 . . 119.1(6) ?
    C49 C48 H48 . . 120.4 ?
    C47 C48 H48 . . 120.4 ?
    C48 C49 C44 . . 122.2(5) ?
    C48 C49 H49 . . 118.9 ?
    C44 C49 H49 . . 118.9 ?
    C55 C50 C51 . . 118.5(5) ?
    C55 C50 P3 . . 121.9(4) ?
    C51 C50 P3 . . 119.6(4) ?
    C52 C51 C50 . . 120.8(5) ?
    C52 C51 H51 . . 119.6 ?
    C50 C51 H51 . . 119.6 ?
    C51 C52 C53 . . 120.7(5) ?
    C51 C52 H52 . . 119.7 ?
    C53 C52 H52 . . 119.7 ?
    C54 C53 C52 . . 119.3(5) ?
    C54 C53 H53 . . 120.3 ?
    C52 C53 H53 . . 120.3 ?
    C53 C54 C55 . . 120.9(5) ?
    C53 C54 H54 . . 119.6 ?
    C55 C54 H54 . . 119.6 ?
    C54 C55 C50 . . 119.9(5) ?
    C54 C55 H55 . . 120.1 ?
    C50 C55 H55 . . 120.1 ?
    C2 Fe C1 . . 94.8(3) ?
    C2 Fe C3 . . 98.2(2) ?
    C1 Fe C3 . . 165.4(2) ?
    C2 Fe C4 . . 106.5(2) ?
    C1 Fe C4 . . 82.6(2) ?
    C3 Fe C4 . . 87.3(2) ?
    C2 Fe P1 . . 109.51(16) ?
    C1 Fe P1 . . 92.75(17) ?
    C3 Fe P1 . . 89.22(16) ?
    C4 Fe P1 . . 143.95(17) ?
    C2 Fe Pt . . 154.45(16) ?
    C1 Fe Pt . . 91.70(18) ?
    C3 Fe Pt . . 73.70(16) ?
    C4 Fe Pt . . 49.91(16) ?
    P1 Fe Pt . . 94.81(4) ?
    C4 N1 C5 . . 121.1(4) yes
    C19 P1 C25 . . 99.2(2) ?
    C19 P1 C13 . . 101.1(2) ?
    C25 P1 C13 . . 105.7(2) ?
    C19 P1 Fe . . 118.40(18) ?
    C25 P1 Fe . . 111.74(15) ?
    C13 P1 Fe . . 118.27(16) ?
    C26 P2 C32 . . 103.6(2) ?
    C26 P2 C25 . . 100.9(2) ?
    C32 P2 C25 . . 103.8(2) ?
    C26 P2 Pt . . 122.38(16) ?
    C32 P2 Pt . . 115.77(16) ?
    C25 P2 Pt . . 107.91(16) ?
    C38 P3 C44 . . 101.9(2) ?
    C38 P3 C50 . . 102.1(2) ?
    C44 P3 C50 . . 105.2(2) ?
    C38 P3 Pt . . 120.51(16) ?
    C44 P3 Pt . . 111.37(18) ?
    C50 P3 Pt . . 113.99(16) ?
    C4 Pt P3 . . 97.70(14) ?
    C4 Pt P2 . . 148.96(14) ?
    P3 Pt P2 . . 112.97(5) ?
    C4 Pt Fe . . 50.45(14) ?
    P3 Pt Fe . . 146.99(4) ?
    P2 Pt Fe . . 98.51(4) ?
    O5 S O4 . . 119.0(2) ?
    O5 S C6 . . 108.1(2) ?
    O4 S C6 . . 108.8(2) ?
    O5 S C5 . . 108.6(2) ?
    O4 S C5 . . 105.6(2) ?
    C6 S C5 . . 106.0(2) ?
data_global
_journal_date_recd_electronic     2011-11-22
_journal_date_accepted     2012-01-30
_journal_name_full     'Acta Crystallographica, Section E'
_journal_year     2012
_journal_volume     68
_journal_issue      3
_journal_page_first     m331
_journal_page_last     m332
_journal_paper_category     QM
_journal_paper_doi     10.1107/S1600536812004023
_journal_coeditor_code     FI2121
_publ_contact_author_name     'Carsten Strohmann'
_publ_contact_author_address
;
Anorganische Chemie
Technische Universit\"at Dortmund
Otto-Hahn-Strasse 6
D-44227 Dortmund
Germany
;
_publ_contact_author_email     mail@carsten-strohmann.de
_publ_contact_author_fax     492317553797
_publ_contact_author_phone     492317553807
_publ_section_title
;\
[\m-Bis(diphenylphosphanyl)methane]tricarbonyl(\m-<i>p</i>-\
toluenesulfonylmethyl
isocyanato)(triphenylphosphane)ironplatinum(<i>Fe</i>---<i>Pt</i>)
;
loop_
    _publ_author_name
    _publ_author_address
    'Jourdain, Isabelle'
;
Institut UTINAM UMR 6213 CNRS
Universit\'e de Franche-Comt\'e
16 Route de Gray
25030 Besan\,con Cedex
France
;
    'Knorr, Michael'
;
Institut UTINAM UMR 6213 CNRS
Universit\'e de Franche-Comt\'e
16 Route de Gray
25030 Besan\,con Cedex
France
;
    'Koller, Stephan G.'
;
Anorganische Chemie
Technische Universit\"at Dortmund
Otto-Hahn-Strasse 6
D-44227 Dortmund
Germany
;
    'Strohmann, Carsten'
;
Anorganische Chemie
Technische Universit\"at Dortmund
Otto-Hahn-Strasse 6
D-44227 Dortmund
Germany
;
