# Supplementary material for: [μ-Bis(diphenyl­phosphan­yl)methane]­tricarbon­yl(μ-p-toluene­sulfonyl­meth­yl isocyanato)(triphenyl­phosphane)ironplatinum(Fe—Pt)
Source: Acta Crystallogr Sect E Struct Rep Online. 2012 Feb 24;68(Pt 3):m331–2. doi: 10.1107/S1600536812004023 (PMC3297276; doi:10.1107/S1600536812004023)
Supplement: Supplementary file 2 [file e-68-0m331-Isup2.hkl]

# 
# h,k,l, Fc-squared, Fo-squared, sigma(Fo-squared) and status flag 
# 
data_I
_shelx_title '    MK280206 in P2(1)/n' 
_shelx_refln_list_code          4 
_shelx_F_calc_maximum      466.51 
_exptl_crystal_F_000      2352.00 
_reflns_d_resolution_high  0.8107 
 
loop_ 
 _symmetry_equiv_pos_as_xyz 
 'x, y, z' 
 '-x+1/2, y+1/2, -z+1/2' 
 '-x, -y, -z' 
 'x-1/2, -y-1/2, z-1/2' 
 
_cell_length_a    14.3598 
_cell_length_b    18.8552 
_cell_length_c    17.9186 
_cell_angle_alpha  90.000 
_cell_angle_beta   96.499 
_cell_angle_gamma  90.000 
 
_shelx_F_squared_multiplier     1.000 
 
loop_ 
 _refln_index_h 
 _refln_index_k 
 _refln_index_l 
 _refln_F_squared_calc 
 _refln_F_squared_meas 
 _refln_F_squared_sigma 
 _refln_observed_status 
   2   0   0    16641.63    15028.96    679.99 o 
   4   0   0    26502.15    27151.07    634.18 o 
   6   0   0    19756.40    21463.64    520.65 o 
   8   0   0      668.14      660.73    203.20 o 
  10   0   0    13215.64    12423.18    341.52 o 
  12   0   0    28393.33    31697.96    507.42 o 
  14   0   0    24791.94    25638.60    669.45 o 
  16   0   0     4185.82     3926.08    448.37 o 
   2   1   0    46007.70    37871.78   1056.03 o 
   3   1   0     7341.92     6890.49    298.56 o 
   4   1   0    35792.63    37751.85    507.86 o 
   5   1   0     4017.47     4487.06    227.11 o 
   6   1   0     1157.78      799.74    142.77 o 
   7   1   0      185.15      244.51    134.34 o 
   8   1   0      740.21      476.61    141.42 o 
   9   1   0     1744.75     1573.72    153.11 o 
  10   1   0    43065.87    39204.18    372.09 o 
  11   1   0      738.05      453.59    139.37 o 
  12   1   0    16385.88    17993.98    291.29 o 
  13   1   0      527.15      318.54    200.19 o 
  14   1   0       34.83      169.58    189.12 o 
  15   1   0      903.94     1070.85    261.96 o 
  16   1   0     7584.91     7762.75    404.93 o 
  17   1   0        2.84      116.90    207.12 o 
   0   2   0   128017.41   103491.75   1962.59 o 
   1   2   0    43452.57    35519.65   1079.61 o 
   2   2   0   113988.37   119333.09   1411.71 o 
   3   2   0    14643.71    15716.80    499.97 o 
   4   2   0      591.32      778.65    217.54 o 
   5   2   0    12398.70    12963.24    367.60 o 
   6   2   0    10014.41     9723.61    239.90 o 
   7   2   0      172.09       80.32    151.78 o 
   8   2   0      930.74      792.24    146.70 o 
   9   2   0    10484.67     9494.59    231.65 o 
  10   2   0     2365.60     2008.78    146.53 o 
  11   2   0     4668.96     4274.21    175.53 o 
  12   2   0    19019.67    20802.54    489.56 o 
  13   2   0      404.65      468.82    196.19 o 
  14   2   0    25911.74    27099.93    410.91 o 
  15   2   0     1645.92     1894.79    242.27 o 
  16   2   0     4997.70     5077.95    262.31 o 
  17   2   0     1664.61     1873.85    239.39 o 
   1   3   0    11961.78    14863.31    414.54 o 
   2   3   0     9189.19    10054.54    267.96 o 
   3   3   0     1699.32     2034.64    179.22 o 
   4   3   0    29836.09    29949.03    421.84 o 
   5   3   0    34434.64    35174.57    430.09 o 
   6   3   0     3091.32     2963.91    165.09 o 
   7   3   0    37561.07    36761.65    505.76 o 
   8   3   0    25044.58    24759.44    314.40 o 
   9   3   0    13381.75    12588.44    242.66 o 
  10   3   0     3246.98     2832.20    163.16 o 
  11   3   0      444.71      288.02    199.18 o 
  12   3   0    10643.07    11606.30    291.17 o 
  13   3   0    13433.33    14864.81    279.54 o 
  14   3   0        8.01      -37.19    213.99 o 
  15   3   0     6007.94     6119.62    291.16 o 
  16   3   0      705.81      981.97    346.00 o 
  17   3   0      173.81      -11.91    284.38 o 
   0   4   0     2054.92     2242.24    353.16 o 
   1   4   0     5311.39     6758.96    304.84 o 
   2   4   0    42101.63    49226.67    641.80 o 
   3   4   0    58322.79    61632.57    489.75 o 
   4   4   0    28742.95    31338.89    427.13 o 
   5   4   0    47610.93    50833.22    475.46 o 
   6   4   0      171.27      186.60    146.18 o 
   7   4   0    10769.29    10231.85    450.75 o 
   8   4   0     4215.03     3829.72    168.36 o 
   9   4   0    16192.58    16024.05    245.82 o 
  10   4   0     7305.54     6875.92    198.71 o 
  11   4   0    12038.11    13380.19    388.95 o 
  12   4   0     8820.36     9097.03    260.33 o 
  13   4   0      582.45      702.17    191.99 o 
  14   4   0     4823.87     4146.71    252.85 o 
  15   4   0     1119.04     1099.72    255.76 o 
  16   4   0     1212.90     1646.00    248.50 o 
  17   4   0     4148.17     4554.45    327.42 o 
   1   5   0     4068.23     3919.08    232.59 o 
   2   5   0     5170.85     5246.97    216.64 o 
   3   5   0    10990.70    11290.23    252.28 o 
   4   5   0     2615.91     2301.12    166.87 o 
   5   5   0    24250.34    22738.20    459.22 o 
   6   5   0      687.40      639.98    122.46 o 
   7   5   0    78588.87    77706.38   1381.14 o 
   8   5   0      806.94      831.87    122.72 o 
   9   5   0    13060.76    12331.76    198.33 o 
  10   5   0       40.58       54.28    131.72 o 
  11   5   0      124.98      181.57    194.73 o 
  12   5   0     1062.87     1156.41    200.46 o 
  13   5   0    14066.83    14516.23    275.45 o 
  14   5   0       99.94       50.38    173.74 o 
  15   5   0     2924.91     3211.63    217.70 o 
  16   5   0      478.23      418.65    211.70 o 
  17   5   0      355.60      486.28    274.38 o 
   0   6   0    26090.46    29405.05   1132.16 o 
   1   6   0     5968.83     6210.58    240.07 o 
   2   6   0     8546.50     9434.83    313.99 o 
   3   6   0    59028.47    61592.52   1213.38 o 
   4   6   0    33724.80    37251.56    336.21 o 
   5   6   0    34827.98    35360.66    347.12 o 
   6   6   0    57136.38    56623.69    478.42 o 
   7   6   0       14.76       89.76    105.86 o 
   8   6   0    21256.57    21684.11    263.51 o 
   9   6   0    16208.51    15979.99    226.71 o 
  10   6   0     3165.62     2814.51    139.82 o 
  11   6   0     8422.59     8804.83    215.69 o 
  12   6   0       13.90      124.09    167.84 o 
  13   6   0       32.50      459.48    161.01 o 
  14   6   0      927.30      765.21    167.35 o 
  15   6   0     2266.65     2388.41    237.72 o 
  16   6   0       10.33      356.70    229.60 o 
  17   6   0     5511.96     6468.03    278.82 o 
   1   7   0     7119.99     6851.78    248.64 o 
   2   7   0     3343.91     3779.04    213.38 o 
   3   7   0     5005.36     4509.63    185.13 o 
   4   7   0    33716.91    35758.42    485.14 o 
   5   7   0     8913.53     8080.38    194.78 o 
   6   7   0    18480.09    19129.32    248.53 o 
   7   7   0    37156.78    36359.78    319.72 o 
   8   7   0     3363.44     2873.51    138.90 o 
   9   7   0    13327.02    11485.78    200.56 o 
  10   7   0     5992.94     6310.75    223.90 o 
  11   7   0     2448.50     2213.68    204.90 o 
  12   7   0     3633.90     3770.60    179.78 o 
  13   7   0     3478.25     3290.81    181.53 o 
  14   7   0      172.06       42.64    204.29 o 
  15   7   0     1354.29     1566.71    196.19 o 
  16   7   0     5590.24     5851.27    275.73 o 
   0   8   0    11212.75    10999.65    364.51 o 
   1   8   0    20425.52    21662.94    354.84 o 
   2   8   0     9242.99     9935.48    251.85 o 
   3   8   0      909.72     1347.48    126.58 o 
   4   8   0    21813.32    20786.21    268.71 o 
   5   8   0     2796.80     2705.60    145.95 o 
   6   8   0    76289.92    77878.84    740.13 o 
   7   8   0       50.51       65.03    115.43 o 
   8   8   0    66386.31    64031.24    681.86 o 
   9   8   0      259.11      221.18    110.01 o 
  10   8   0       27.04       31.47    170.19 o 
  11   8   0     4029.51     3983.67    192.43 o 
  12   8   0     1543.27     1413.72    182.25 o 
  13   8   0      468.27      658.84    153.73 o 
  14   8   0     1546.39     1470.87    220.34 o 
  15   8   0     1033.45     1312.92    246.57 o 
  16   8   0      353.80      545.27    221.10 o 
   1   9   0      226.25      325.03    158.33 o 
   2   9   0    41420.39    41379.19    410.00 o 
   3   9   0     4301.49     4357.68    162.82 o 
   4   9   0    25989.68    25436.30    317.83 o 
   5   9   0     3502.56     3131.24    149.31 o 
   6   9   0     5787.70     5344.74    187.92 o 
   7   9   0     3909.50     3510.18    160.94 o 
   8   9   0     4329.66     4347.21    176.64 o 
   9   9   0     5480.32     5595.12    253.43 o 
  10   9   0    38392.48    41749.28    963.75 o 
  11   9   0      585.16      402.96    170.14 o 
  12   9   0     2281.79     2140.97    169.55 o 
  13   9   0       37.41       -6.24    159.24 o 
  14   9   0      299.01      546.80    246.63 o 
  15   9   0      467.37      485.67    223.40 o 
  16   9   0     6394.45     6933.72    308.04 o 
   0  10   0    40852.79    40759.68    570.98 o 
   1  10   0    20426.52    21286.48    311.20 o 
   2  10   0      701.40      436.49    133.72 o 
   3  10   0    10379.81    11487.54    205.63 o 
   4  10   0     4040.73     3670.78    145.99 o 
   5  10   0     1208.65     1006.24    119.37 o 
   6  10   0    57265.95    57100.39    427.27 o 
   7  10   0       27.30       59.33    119.19 o 
   8  10   0    48042.35    44664.68    385.45 o 
   9  10   0     1548.77     1484.73    188.34 o 
  10  10   0     1836.13     1759.44    190.12 o 
  11  10   0       49.93      -75.23    188.30 o 
  12  10   0     4346.22     3996.38    190.00 o 
  13  10   0      623.40     1023.81    232.61 o 
  14  10   0     3465.79     3503.12    211.37 o 
  15  10   0      571.12      316.15    202.35 o 
   1  11   0    12954.77    12937.42    236.36 o 
   2  11   0    10788.39    10747.48    242.56 o 
   3  11   0     1842.43     1887.30    128.47 o 
   4  11   0    44182.93    43462.66    357.84 o 
   5  11   0     1687.34     1576.04    120.22 o 
   6  11   0     1693.91     1602.67    127.58 o 
   7  11   0     1933.06     1753.34    149.07 o 
   8  11   0     1345.55     1436.56    200.80 o 
   9  11   0     7833.93     8163.16    236.62 o 
  10  11   0    13185.26    13325.58    262.85 o 
  11  11   0     5582.61     4990.49    194.44 o 
  12  11   0     3663.23     3192.13    180.86 o 
  13  11   0     7623.27     8104.25    244.60 o 
  14  11   0      875.80      837.94    237.60 o 
  15  11   0     3329.52     3272.02    224.08 o 
   0  12   0     1672.58     1632.11    216.20 o 
   1  12   0     7694.16     7525.41    210.43 o 
   2  12   0     1394.43     1154.16    129.53 o 
   3  12   0    28829.40    28813.31    386.64 o 
   4  12   0     9532.00     9119.86    192.07 o 
   5  12   0     1398.63     1265.00    119.26 o 
   6  12   0    18082.31    15893.74    659.27 o 
   7  12   0     1299.87     1088.00    196.79 o 
   8  12   0    11265.76    11820.89    245.23 o 
   9  12   0     1277.11     1329.34    197.31 o 
  10  12   0     2067.68     1929.72    186.26 o 
  11  12   0     8067.94     8209.03    267.97 o 
  12  12   0      801.17     1105.16    276.92 o 
  13  12   0      710.46      885.59    249.66 o 
  14  12   0      656.13      622.29    264.61 o 
  15  12   0     1205.37     1614.99    239.17 o 
   1  13   0    32022.16    31538.02    332.11 o 
   2  13   0     1224.19     1039.00    134.55 o 
   3  13   0    10592.93     9488.55    191.76 o 
   4  13   0     4061.07     3377.13    186.70 o 
   5  13   0     8499.59     7765.01    176.40 o 
   6  13   0      582.06      353.70    179.07 o 
   7  13   0     5189.14     5433.12    235.81 o 
   8  13   0      682.67      857.44    206.16 o 
   9  13   0     2025.84     1882.60    232.83 o 
  10  13   0      658.40      922.44    204.68 o 
  11  13   0     1995.29     1741.68    231.92 o 
  12  13   0      318.13       42.55    359.45 o 
  13  13   0    14907.33    15118.68    704.32 o 
  14  13   0       12.61      281.46    215.09 o 
   0  14   0     2534.06     2280.00    197.87 o 
   1  14   0      521.49      488.00    126.10 o 
   2  14   0     6685.90     6458.01    189.77 o 
   3  14   0    24127.76    23019.73    262.30 o 
   4  14   0     2871.53     3102.87    186.60 o 
   5  14   0     9679.83    10986.05    233.93 o 
   6  14   0     1203.76     1050.91    175.90 o 
   7  14   0     2093.86     2555.45    205.65 o 
   8  14   0     1084.46      952.90    180.69 o 
   9  14   0     7825.39     8285.76    238.64 o 
  10  14   0      234.11      424.11    215.47 o 
  11  14   0     9297.28     9915.75    283.25 o 
  12  14   0     1577.38     1765.27    236.46 o 
  13  14   0     1016.39      945.55    247.56 o 
  14  14   0     1012.20     1000.99    365.46 o 
   1  15   0    33712.73    37362.54    377.64 o 
   2  15   0      110.69      159.92    190.05 o 
   3  15   0      218.66      244.30    169.63 o 
   4  15   0      786.15      532.67    174.72 o 
   5  15   0     3505.87     3601.69    200.81 o 
   6  15   0     2908.15     2903.59    237.08 o 
   7  15   0     8409.86     8764.67    206.74 o 
   8  15   0      144.10       -4.56    201.20 o 
   9  15   0      149.17      252.66    181.22 o 
  10  15   0     2179.28     1956.45    240.93 o 
  11  15   0     2548.29     3076.43    264.74 o 
  12  15   0     4702.14     4428.03    254.51 o 
  13  15   0     6104.92     6504.91    631.78 o 
   0  16   0    16179.18    17889.02    599.71 o 
   1  16   0     1002.09      897.24    197.91 o 
   2  16   0    14197.78    15254.70    264.45 o 
   3  16   0    19482.17    21712.61    378.71 o 
   4  16   0       42.48     -146.41    169.28 o 
   5  16   0     2451.94     2512.03    203.78 o 
   6  16   0     1841.70     1888.82    176.06 o 
   7  16   0        8.42       25.37    255.56 o 
   8  16   0      866.87      698.42    189.48 o 
   9  16   0     8880.98     9444.79    286.33 o 
  10  16   0      771.49     1194.88    249.71 o 
  11  16   0     1426.69     1654.39    342.92 o 
  12  16   0     2312.69     2515.35    257.30 o 
   1  17   0    11365.79    12951.74    283.07 o 
   2  17   0    10056.69    10618.99    268.07 o 
   3  17   0     1242.73     1174.03    198.66 o 
   4  17   0    10075.81    10331.14    318.97 o 
   5  17   0     1037.14      755.98    209.96 o 
   6  17   0     5857.16     5342.11    207.23 o 
   7  17   0      669.55      975.44    187.36 o 
   8  17   0     5753.67     6381.96    269.91 o 
   9  17   0      264.15      276.95    240.20 o 
  10  17   0     6304.13     6211.60    304.21 o 
  11  17   0     1582.91     1341.26    220.30 o 
  12  17   0     2290.55     2264.45    322.09 o 
   0  18   0    28255.40    29256.14    466.58 o 
   1  18   0      337.49      221.02    191.77 o 
   2  18   0     9836.92     9523.64    249.21 o 
   3  18   0      144.34       72.99    178.84 o 
   4  18   0      199.83      362.66    165.08 o 
   5  18   0       59.17      226.73    201.12 o 
   6  18   0     4333.38     4020.33    214.23 o 
   7  18   0      100.44       57.34    202.36 o 
   8  18   0     2909.62     2337.88    284.21 o 
   9  18   0       22.58      333.91    261.36 o 
  10  18   0      205.01      506.01    234.52 o 
  11  18   0     1753.80     2148.22    332.79 o 
   1  19   0     1747.84     1460.39    212.43 o 
   2  19   0     5115.37     5082.01    212.46 o 
   3  19   0      726.29      642.30    170.34 o 
   4  19   0    10703.75    11318.14    246.96 o 
   5  19   0       23.55      323.86    214.74 o 
   6  19   0     1322.85     1812.98    198.36 o 
   7  19   0     4289.23     4287.94    230.01 o 
   8  19   0     2219.95     2629.12    298.93 o 
   9  19   0      498.41      510.46    313.73 o 
  10  19   0     9229.13     9555.28    322.89 o 
   0  20   0    15395.60    15997.16    427.07 o 
   1  20   0      614.13      803.10    250.23 o 
   2  20   0     4859.23     4458.43    302.30 o 
   3  20   0     1531.48     1693.47    224.65 o 
   4  20   0       29.88       23.95    216.23 o 
   5  20   0     1498.95     1725.83    266.16 o 
   6  20   0      814.65     1465.44    203.06 o 
   7  20   0       64.38      -31.14    195.17 o 
   8  20   0     1565.16     1898.55    286.54 o 
   1  21   0      438.39      507.23    225.42 o 
   2  21   0     2948.64     3266.05    222.04 o 
   3  21   0        4.56       33.21    196.42 o 
   4  21   0     3740.86     3768.76    213.70 o 
   5  21   0     3641.55     3612.16    212.89 o 
   6  21   0       15.31       21.08    203.88 o 
   7  21   0     4028.91     3897.26    267.79 o 
   0  22   0      681.19     1115.82    522.73 o 
   1  22   0     1271.00     1120.75    227.31 o 
   2  22   0     1442.47     1350.35    195.46 o 
   3  22   0     4888.81     4205.31    231.36 o 
   4  22   0      908.57      500.17    212.87 o 
   5  22   0     2639.19     1825.20    292.86 o 
   1  23   0     2878.98     3089.34    314.54 o 
   2  23   0       49.80     -113.51    236.62 o 
 -17   0   1     2885.06     2976.59    332.61 o 
 -15   0   1     5674.31     6501.92    725.69 o 
 -13   0   1      294.82      437.33    265.34 o 
 -11   0   1    48579.80    46933.83    563.00 o 
  -9   0   1    42936.14    40696.41    553.84 o 
  -7   0   1     3266.99     3390.73    261.59 o 
  -5   0   1     6620.40     6573.72    365.24 o 
  -3   0   1    86151.58    86903.82   1641.57 o 
   3   0   1    81826.29    84926.25   2506.06 o 
   5   0   1    46821.79    48530.93   1184.24 o 
   7   0   1    22044.97    22527.06    520.06 o 
   9   0   1    13687.39    12650.05    338.68 o 
  11   0   1    38061.88    34451.94    730.21 o 
  13   0   1     2150.51     1988.95    278.44 o 
  15   0   1     2436.92     2611.90    329.92 o 
  17   0   1     5672.54     4926.77    398.28 o 
 -17   1   1      342.91      537.88    230.40 o 
 -16   1   1      173.36      318.76    343.00 o 
 -15   1   1    11362.94    12262.40    288.87 o 
 -14   1   1     1108.48      954.92    236.77 o 
 -13   1   1    20869.56    23725.84    315.27 o 
 -12   1   1      113.85      122.93    240.01 o 
 -11   1   1    22950.74    21899.71    448.44 o 
 -10   1   1     2632.46     2187.89    151.45 o 
  -9   1   1      109.80      154.68    129.28 o 
  -8   1   1      375.11      225.66    153.38 o 
  -7   1   1    16217.86    15749.27    281.11 o 
  -6   1   1     1652.71     1716.75    198.80 o 
  -5   1   1    38928.83    39818.93    593.51 o 
  -4   1   1     7091.83     7326.35    295.21 o 
  -3   1   1    10818.35    10643.65    352.45 o 
  -2   1   1    54429.61    43662.66    816.53 o 
   1   1   1   195304.39   166273.70  13309.25 o 
   2   1   1    30528.53    31696.07    923.82 o 
   3   1   1    52294.33    55090.46    635.29 o 
   4   1   1     2957.96     2505.69    214.29 o 
   5   1   1    14783.17    14114.17    290.93 o 
   6   1   1     1312.52     1176.65    155.08 o 
   7   1   1     4093.14     3517.29    174.37 o 
   8   1   1     3815.80     3638.26    159.81 o 
   9   1   1      717.96      699.18    154.83 o 
  10   1   1     1646.35     1267.77    139.13 o 
  11   1   1     4992.70     4383.29    301.58 o 
  12   1   1     2459.86     2399.90    210.42 o 
  13   1   1    26242.58    28467.43    344.48 o 
  14   1   1       46.76     -162.39    176.10 o 
  15   1   1    15512.98    17757.43    342.23 o 
  16   1   1      751.00     1210.54    213.12 o 
  17   1   1      959.71      819.62    284.44 o 
 -17   2   1     6092.22     5566.78    259.06 o 
 -16   2   1       94.23      471.35    244.41 o 
 -15   2   1     3140.33     3563.68    241.55 o 
 -14   2   1     2236.43     2320.04    216.13 o 
 -13   2   1     2268.27     1952.39    226.78 o 
 -12   2   1     7505.06     7624.71    257.20 o 
 -11   2   1    17551.25    15777.77    588.35 o 
 -10   2   1      364.93      352.26    150.49 o 
  -9   2   1    35289.23    31203.63    535.46 o 
  -8   2   1    15117.43    14888.24    280.79 o 
  -7   2   1     2093.54     1638.70    162.55 o 
  -6   2   1     6680.73     6750.52    212.87 o 
  -5   2   1     7331.90     6812.52    249.08 o 
  -4   2   1    24211.03    25210.79    434.95 o 
  -3   2   1     2601.29     2689.59    211.91 o 
  -2   2   1     4011.79     4261.47    235.54 o 
  -1   2   1     1559.26     1220.47    199.26 o 
   0   2   1    23986.97    20989.20    633.04 o 
   1   2   1     1739.17     1398.24    166.14 o 
   2   2   1     1206.03     1055.45    209.16 o 
   3   2   1    71800.88    78073.39    721.57 o 
   4   2   1     2280.73     2206.86    205.90 o 
   5   2   1    13594.25    13629.68    295.35 o 
   6   2   1    19548.09    19239.71    309.92 o 
   7   2   1     8086.21     8317.70    210.79 o 
   8   2   1    22564.46    21325.61    286.27 o 
   9   2   1    12395.40    11393.38    224.88 o 
  10   2   1     3823.29     3735.86    151.52 o 
  11   2   1    15493.91    16676.34    436.55 o 
  12   2   1     2208.73     1782.16    206.37 o 
  13   2   1     2625.48     2102.92    208.42 o 
  14   2   1     5783.84     5264.11    261.64 o 
  15   2   1      660.02     1051.69    337.41 o 
  16   2   1      323.54       65.76    273.56 o 
  17   2   1     4390.21     3622.47    313.87 o 
 -17   3   1      113.67      -42.51    250.00 o 
 -16   3   1     4099.81     4182.81    245.16 o 
 -15   3   1     5333.03     5890.46    338.64 o 
 -14   3   1     1416.72      980.90    216.77 o 
 -13   3   1    13199.10    14157.44    344.65 o 
 -12   3   1     2265.30     2190.29    231.10 o 
 -11   3   1    13024.16    14041.88    278.78 o 
 -10   3   1    19965.46    18764.29    527.83 o 
  -9   3   1     4963.40     4610.01    173.30 o 
  -8   3   1     5165.90     4666.24    186.72 o 
  -7   3   1    28083.11    28613.92    344.82 o 
  -6   3   1     1085.42     1181.33    163.79 o 
  -5   3   1     1098.43     1222.21    170.12 o 
  -4   3   1    95638.13   104574.51    682.78 o 
  -3   3   1    71834.52    80586.71   1034.82 o 
  -2   3   1    25245.07    26715.53    525.80 o 
  -1   3   1   107043.56   120643.34   1090.32 o 
   0   3   1      233.95      191.08    211.21 o 
   1   3   1    56940.86    63218.80    681.41 o 
   2   3   1    53643.96    58441.96    862.06 o 
   3   3   1    39725.56    44533.76    477.76 o 
   4   3   1    14587.92    15742.60    320.71 o 
   5   3   1     1677.30     1949.36    181.97 o 
   6   3   1     3334.81     3121.50    192.74 o 
   7   3   1      403.28      399.47    140.58 o 
   8   3   1     2689.59     2490.90    153.88 o 
   9   3   1      109.35        9.70    123.91 o 
  10   3   1    22042.43    21705.91    291.12 o 
  11   3   1    13892.86    15281.72    398.72 o 
  12   3   1    10434.56    11374.64    287.71 o 
  13   3   1     5729.74     6041.67    281.73 o 
  14   3   1        1.95      442.47    170.82 o 
  15   3   1     3613.04     3865.86    331.52 o 
  16   3   1     3079.54     3231.69    487.38 o 
  17   3   1     6758.24     6634.22    317.57 o 
 -17   4   1      285.96      719.26    223.83 o 
 -16   4   1      622.76      898.42    250.05 o 
 -15   4   1        5.87     -145.50    229.46 o 
 -14   4   1    13889.20    14596.22    291.36 o 
 -13   4   1      204.71      104.11    191.51 o 
 -12   4   1     8203.92     7620.14    364.14 o 
 -11   4   1     1661.24     1539.58    192.19 o 
 -10   4   1     3013.90     2655.64    163.45 o 
  -9   4   1     3972.63     3828.78    191.07 o 
  -8   4   1    27533.78    27005.87    432.16 o 
  -7   4   1       18.83       41.22    122.37 o 
  -6   4   1    59013.95    58393.70    487.45 o 
  -5   4   1     1610.55     1889.62    164.12 o 
  -4   4   1    12994.10    14650.83    288.03 o 
  -3   4   1     2071.40     2255.46    187.52 o 
  -2   4   1    29250.82    34905.89    460.23 o 
  -1   4   1    26280.14    32308.67    525.67 o 
   0   4   1    40572.23    43770.56    940.64 o 
   1   4   1     5305.51     6286.04    288.12 o 
   2   4   1    25440.79    26796.58    358.27 o 
   3   4   1    12530.18    13021.14    293.85 o 
   4   4   1     3400.38     3344.15    184.12 o 
   5   4   1    11472.56    11499.69    264.30 o 
   6   4   1    39110.60    38439.93    761.67 o 
   7   4   1      134.39      166.68    126.72 o 
   8   4   1    26360.95    24767.11    314.06 o 
   9   4   1     7409.25     6929.79    190.63 o 
  10   4   1     5812.27     5506.20    176.53 o 
  11   4   1       75.92      143.84    194.19 o 
  12   4   1     3903.60     3875.05    219.78 o 
  13   4   1       32.40      -80.49    190.96 o 
  14   4   1    12630.08    13344.21    288.18 o 
  15   4   1      937.63     1663.72    267.35 o 
  16   4   1     5107.05     4907.63    266.29 o 
  17   4   1      760.88      841.75    345.15 o 
 -17   5   1      158.27       23.41    262.67 o 
 -16   5   1     3314.09     3593.31    224.85 o 
 -15   5   1      272.15      610.75    193.97 o 
 -14   5   1      521.43      570.77    158.37 o 
 -13   5   1      341.72      362.92    178.53 o 
 -12   5   1     3145.33     3012.29    207.88 o 
 -11   5   1     4477.00     4165.70    206.08 o 
 -10   5   1     5308.40     5151.55    152.72 o 
  -9   5   1     1447.96     1378.12    136.12 o 
  -8   5   1    24916.80    24138.20    275.70 o 
  -7   5   1    15463.51    15711.87    239.73 o 
  -6   5   1     3126.68     3219.90    145.85 o 
  -5   5   1    17917.87    19703.01    297.44 o 
  -4   5   1    58927.58    61959.98    448.81 o 
  -3   5   1    20224.99    22547.32    523.53 o 
  -2   5   1   115608.63   133492.67    863.80 o 
  -1   5   1     1921.57     2350.58    205.45 o 
   0   5   1     1965.57     2096.81    210.19 o 
   1   5   1     4303.93     4998.29    256.62 o 
   2   5   1    16506.54    16967.88    298.59 o 
   3   5   1    54365.08    60822.14    659.83 o 
   4   5   1    63175.05    66992.95    519.71 o 
   5   5   1    33494.09    35011.36    430.43 o 
   6   5   1     9579.52    10469.52    201.33 o 
   7   5   1       89.10      159.17    120.25 o 
   8   5   1    16698.47    15912.90    343.09 o 
   9   5   1     5243.40     5066.43    173.38 o 
  10   5   1    20469.50    19575.34    292.26 o 
  11   5   1     8539.35     8999.58    232.23 o 
  12   5   1     3339.56     3585.51    228.05 o 
  13   5   1      688.87      713.19    207.77 o 
  14   5   1      131.81      280.17    172.32 o 
  15   5   1      312.22      450.82    231.28 o 
  16   5   1     2856.25     2355.68    207.70 o 
  17   5   1      156.09     -281.45    260.57 o 
 -17   6   1     4729.87     5373.99    327.83 o 
 -16   6   1      737.93     1049.00    242.63 o 
 -15   6   1     3340.00     3621.42    267.39 o 
 -14   6   1     7011.43     6480.30    244.46 o 
 -13   6   1       73.72      323.73    162.94 o 
 -12   6   1    13180.30    13568.86    316.77 o 
 -11   6   1     1118.00     1005.96    210.64 o 
 -10   6   1      236.76      249.07    108.43 o 
  -9   6   1     3961.48     3469.93    147.74 o 
  -8   6   1    27652.83    24985.54    391.15 o 
  -7   6   1      411.65      389.72    109.47 o 
  -6   6   1    42409.85    41592.36    671.61 o 
  -5   6   1     9272.34     8431.16    199.45 o 
  -4   6   1    18949.52    18901.98    326.01 o 
  -3   6   1    19257.76    23112.69    308.54 o 
  -2   6   1    24821.74    27654.83    409.68 o 
  -1   6   1     5101.48     6443.80    243.72 o 
   0   6   1    16103.45    17770.89    349.77 o 
   1   6   1    18415.45    22444.21    478.95 o 
   2   6   1    34490.94    39152.17    397.51 o 
   3   6   1     3107.92     3138.00    175.51 o 
   4   6   1      234.38      240.32    122.99 o 
   5   6   1     1342.97     1412.51    127.89 o 
   6   6   1    36422.90    35444.18    680.06 o 
   7   6   1     2247.81     2244.31    163.01 o 
   8   6   1    48411.78    45292.23    716.62 o 
   9   6   1     1491.20     1368.39    128.51 o 
  10   6   1     1422.96     1085.03    131.16 o 
  11   6   1     3085.20     3077.71    197.99 o 
  12   6   1     4303.53     4184.08    183.62 o 
  13   6   1      172.08       84.19    173.46 o 
  14   6   1     8113.87     7685.36    236.08 o 
  15   6   1      647.19      685.71    190.74 o 
  16   6   1      597.18      669.17    211.58 o 
 -16   7   1     3296.55     2741.67    234.27 o 
 -15   7   1      446.97     1176.28    208.64 o 
 -14   7   1      607.88      679.46    186.26 o 
 -13   7   1     2710.36     2377.18    193.20 o 
 -12   7   1      870.43      631.94    164.33 o 
 -11   7   1       35.37       15.38    191.10 o 
 -10   7   1    10405.78    11262.67    227.68 o 
  -9   7   1     1019.04      989.51    124.32 o 
  -8   7   1     4221.07     4000.30    159.95 o 
  -7   7   1    73391.02    71127.26   2215.53 o 
  -6   7   1       95.17      208.96    119.66 o 
  -5   7   1    74464.73    75458.65    518.30 o 
  -4   7   1     7030.11     6052.79    178.52 o 
  -3   7   1      406.98      362.24    122.80 o 
  -2   7   1    85982.80    92660.38    639.90 o 
  -1   7   1    20523.29    23769.76    428.38 o 
   0   7   1     3787.79     4896.36    211.24 o 
   1   7   1     8888.86    10041.42    264.88 o 
   2   7   1    13915.52    14200.57    247.13 o 
   3   7   1      143.94      232.69    136.25 o 
   4   7   1    23265.13    23128.08    286.18 o 
   5   7   1    36232.04    38175.71    624.88 o 
   6   7   1     1019.56      914.96    136.05 o 
   7   7   1    62000.31    63557.10   1113.49 o 
   8   7   1     5827.80     5702.00    170.78 o 
   9   7   1     9935.66     9645.47    192.40 o 
  10   7   1    10139.87    10862.30    245.98 o 
  11   7   1      384.05      333.05    169.62 o 
  12   7   1     4551.52     4447.94    183.78 o 
  13   7   1      218.42      423.40    171.40 o 
  14   7   1        4.89      -17.40    188.09 o 
  15   7   1      491.17      703.49    188.96 o 
  16   7   1     4672.57     5181.76    270.30 o 
 -16   8   1       62.25       15.79    207.69 o 
 -15   8   1     4350.16     4338.05    237.98 o 
 -14   8   1     1097.07     1381.03    206.65 o 
 -13   8   1      703.56      691.69    181.78 o 
 -12   8   1     2296.58     1927.25    172.71 o 
 -11   8   1    15265.70    16769.80    361.01 o 
 -10   8   1     2418.90     2319.36    182.85 o 
  -9   8   1     8205.17     7273.29    206.80 o 
  -8   8   1     7671.31     6840.82    224.34 o 
  -7   8   1     2231.44     2143.70    131.34 o 
  -6   8   1     3958.26     3600.86    166.77 o 
  -5   8   1    12001.45    11671.07    216.49 o 
  -4   8   1     9500.81     8662.42    266.93 o 
  -3   8   1    27097.60    27074.06    313.20 o 
  -2   8   1     2963.32     2808.77    179.13 o 
  -1   8   1     6287.19     6482.70    211.87 o 
   0   8   1      887.49      509.58    156.11 o 
   1   8   1      912.77      878.10    137.41 o 
   2   8   1     1861.69     1678.39    131.68 o 
   3   8   1    17721.14    18823.77    305.34 o 
   4   8   1     7465.69     7989.22    202.97 o 
   5   8   1    45513.52    45466.95    398.69 o 
   6   8   1    11571.63    10920.46    251.69 o 
   7   8   1      408.88      391.43    121.60 o 
   8   8   1     6181.24     5376.26    162.40 o 
   9   8   1    10671.51    10139.79    196.14 o 
  10   8   1     2454.94     2193.86    193.83 o 
  11   8   1    11108.48    11649.70    238.88 o 
  12   8   1      435.69      476.60    177.38 o 
  13   8   1     3821.79     3416.79    208.15 o 
  14   8   1     1146.17     1244.78    218.96 o 
  15   8   1     1769.00     1807.62    250.24 o 
  16   8   1      143.76      265.61    227.81 o 
 -16   9   1      816.38      940.67    331.36 o 
 -15   9   1      386.35      569.17    264.75 o 
 -14   9   1     1994.29     2189.96    278.96 o 
 -13   9   1     8154.64     7633.91    205.14 o 
 -12   9   1       34.61      -34.66    155.12 o 
 -11   9   1     4012.27     3882.02    226.70 o 
 -10   9   1      113.23       33.39    169.49 o 
  -9   9   1    16015.20    17445.63    278.56 o 
  -8   9   1      179.63       54.54    103.18 o 
  -7   9   1    41278.74    39674.64    432.06 o 
  -6   9   1       26.77       64.57    122.66 o 
  -5   9   1    55935.91    55921.00    764.83 o 
  -4   9   1       17.15        2.98    133.84 o 
  -3   9   1    26023.13    28482.46    378.11 o 
  -2   9   1     4178.34     4152.84    180.00 o 
  -1   9   1    15387.89    15279.84    319.92 o 
   0   9   1     3405.67     3584.69    184.52 o 
   1   9   1    41327.54    43933.48    414.57 o 
   2   9   1     8120.03     8365.54    214.47 o 
   3   9   1       99.76      110.93    119.19 o 
   4   9   1        8.86      131.54    110.22 o 
   5   9   1    40897.37    42373.80    381.36 o 
   6   9   1      153.29      160.47    146.96 o 
   7   9   1    80387.16    79035.02   1838.64 o 
   8   9   1     2740.87     2527.65    133.50 o 
   9   9   1    13203.19    14396.30    395.72 o 
  10   9   1     1325.55     1153.96    187.10 o 
  11   9   1       50.48      105.35    158.33 o 
  12   9   1      628.81      658.56    168.40 o 
  13   9   1     4076.68     3591.65    191.03 o 
  14   9   1      710.50     1128.50    223.73 o 
  15   9   1     1460.34     1570.42    208.80 o 
  16   9   1      823.95      936.95    260.23 o 
 -15  10   1    10238.45    10074.22    395.40 o 
 -14  10   1     1742.98     1752.41    200.65 o 
 -13  10   1       59.37      -15.52    211.33 o 
 -12  10   1     2536.38     2187.76    179.98 o 
 -11  10   1    14459.72    15199.54    252.09 o 
 -10  10   1     1524.07     1402.39    195.79 o 
  -9  10   1    15741.78    17903.29    274.49 o 
  -8  10   1      181.61      170.67    132.25 o 
  -7  10   1       27.60       66.67    119.51 o 
  -6  10   1       67.31       30.75    110.34 o 
  -5  10   1    20205.21    20420.53    296.79 o 
  -4  10   1     5555.48     5410.90    154.65 o 
  -3  10   1    20247.92    19243.64    267.05 o 
  -2  10   1     1297.01     1003.30    164.23 o 
  -1  10   1    40084.46    40540.16    402.89 o 
   0  10   1       58.78        8.78    137.29 o 
   1  10   1     3236.83     3097.38    165.88 o 
   2  10   1     3290.42     3540.97    234.36 o 
   3  10   1    45418.51    45595.66    592.42 o 
   4  10   1    22319.83    21313.81    267.42 o 
   5  10   1    27979.05    27109.10    276.42 o 
   6  10   1      167.57      197.96    125.69 o 
   7  10   1     3272.49     2982.39    142.83 o 
   8  10   1      582.04      418.77    117.79 o 
   9  10   1     5129.50     5583.51    219.21 o 
  10  10   1       92.43      101.55    178.75 o 
  11  10   1    21378.90    22823.82    282.65 o 
  12  10   1      116.45        4.44    151.56 o 
  13  10   1     1389.30     1340.63    351.28 o 
  14  10   1     2297.54     2352.87    201.46 o 
  15  10   1     3348.64     2926.87    228.93 o 
 -15  11   1      519.62      886.55    197.81 o 
 -14  11   1      179.28      587.40    198.95 o 
 -13  11   1     3344.06     3217.69    264.54 o 
 -12  11   1     1223.66     1034.85    167.16 o 
 -11  11   1      849.81      794.08    177.83 o 
 -10  11   1     5015.65     5333.66    224.54 o 
  -9  11   1    10951.71    11258.96    243.02 o 
  -8  11   1      164.83      159.03    209.17 o 
  -7  11   1    37280.62    34488.22    626.40 o 
  -6  11   1      106.90      111.92    107.49 o 
  -5  11   1    20125.42    19759.26    377.41 o 
  -4  11   1     3131.24     3203.72    195.45 o 
  -3  11   1     3117.32     3024.20    152.81 o 
  -2  11   1    22227.19    22429.14    310.98 o 
  -1  11   1      277.71      321.86    119.08 o 
   0  11   1      652.77      607.49    154.72 o 
   1  11   1    27617.07    27530.54    710.10 o 
   2  11   1    10165.54     9939.70    218.50 o 
   3  11   1      846.07      913.01    119.65 o 
   4  11   1    16228.52    15882.57    435.29 o 
   5  11   1    24645.17    23254.41    471.52 o 
   6  11   1       81.83      117.22    129.99 o 
   7  11   1    15536.57    14345.95    266.33 o 
   8  11   1     2202.15     2246.88    192.60 o 
   9  11   1    11500.81    12535.62    480.68 o 
  10  11   1     1699.96     1708.87    175.12 o 
  11  11   1     1449.86     1366.14    195.21 o 
  12  11   1     1383.17     1066.69    206.19 o 
  13  11   1     2378.45     2582.58    211.43 o 
  14  11   1       12.77      -43.60    259.77 o 
  15  11   1      671.48      558.92    245.95 o 
 -15  12   1     2229.09     2141.22    295.45 o 
 -14  12   1     9071.18     9464.81    323.24 o 
 -13  12   1        4.99      278.14    203.19 o 
 -12  12   1    11620.62    11885.72    280.61 o 
 -11  12   1     1765.71     1696.72    209.71 o 
 -10  12   1      149.22      138.76    185.86 o 
  -9  12   1     6806.97     7171.03    262.82 o 
  -8  12   1     8262.81     8506.23    253.66 o 
  -7  12   1     3695.08     3795.15    252.69 o 
  -6  12   1     5101.03     5050.36    151.64 o 
  -5  12   1     6871.53     6074.91    196.57 o 
  -4  12   1     2390.00     2154.32    130.88 o 
  -3  12   1    17597.64    16751.92    257.11 o 
  -2  12   1      430.40      374.80    117.40 o 
  -1  12   1     5281.82     5044.30    177.26 o 
   0  12   1    41973.90    40852.76    612.97 o 
   1  12   1     2920.95     2825.06    178.69 o 
   2  12   1    16766.50    17277.84    260.32 o 
   3  12   1    18284.32    17859.49    235.31 o 
   4  12   1      798.10      771.64    128.29 o 
   5  12   1     1384.55     1239.30    124.51 o 
   6  12   1     3449.22     3251.90    143.88 o 
   7  12   1      119.20       20.25    191.06 o 
   8  12   1     8539.31     9342.16    301.81 o 
   9  12   1     1964.50     1996.01    188.81 o 
  10  12   1     1701.91     1509.23    196.17 o 
  11  12   1     6347.91     5897.31    288.88 o 
  12  12   1     6242.00     6445.13    254.49 o 
  13  12   1      298.72      432.29    197.82 o 
  14  12   1     9598.60     9852.06    321.83 o 
 -14  13   1      513.81      320.73    262.04 o 
 -13  13   1      361.93      242.65    241.97 o 
 -12  13   1     1651.74     1977.99    253.90 o 
 -11  13   1     1202.35     1148.19    182.61 o 
 -10  13   1     9210.65     9140.29    411.57 o 
  -9  13   1      373.39      109.97    185.46 o 
  -8  13   1     8699.71     9364.83    377.60 o 
  -7  13   1    13845.46    14260.93    230.64 o 
  -6  13   1     1636.05     1491.57    189.39 o 
  -5  13   1     4520.73     4252.90    150.15 o 
  -4  13   1    20134.20    19082.21    604.51 o 
  -3  13   1     3589.39     3422.83    157.76 o 
  -2  13   1    15885.73    15503.37    256.39 o 
  -1  13   1       36.45       -3.91    124.45 o 
   0  13   1     3961.61     3949.10    156.37 o 
   1  13   1     2999.59     3087.21    159.61 o 
   2  13   1    30862.73    29554.51    325.68 o 
   3  13   1       35.13       20.59    120.00 o 
   4  13   1    10656.18    10442.04    186.99 o 
   5  13   1     1952.20     1763.21    122.93 o 
   6  13   1      748.35      554.20    163.87 o 
   7  13   1    10776.92    11818.33    268.46 o 
   8  13   1      489.22      311.73    205.57 o 
   9  13   1      866.60      762.79    187.88 o 
  10  13   1    11798.41    11859.55    257.01 o 
  11  13   1     1511.12     1163.76    182.91 o 
  12  13   1     5160.04     4644.38    245.22 o 
  13  13   1      101.44      557.65    237.11 o 
  14  13   1      215.28      367.50    249.72 o 
 -14  14   1    11502.07    11831.31    367.63 o 
 -13  14   1      599.32     1117.23    259.64 o 
 -12  14   1     8383.62     8678.66    265.38 o 
 -11  14   1      955.43     1272.64    234.06 o 
 -10  14   1       52.38      -13.74    194.14 o 
  -9  14   1     1344.61     1172.20    190.36 o 
  -8  14   1     5671.74     5427.55    253.60 o 
  -7  14   1      428.12      221.11    192.08 o 
  -6  14   1     6824.18     6943.73    238.15 o 
  -5  14   1     1413.19     1254.49    213.01 o 
  -4  14   1      215.97      294.88    190.42 o 
  -3  14   1     2743.92     2359.60    158.41 o 
  -2  14   1    10889.20    10507.57    212.80 o 
  -1  14   1      509.10      542.34    147.51 o 
   0  14   1    20634.30    19268.39    301.65 o 
   1  14   1      173.92      101.03    142.31 o 
   2  14   1    12094.67    11274.81    236.08 o 
   3  14   1     1791.78     1645.51    134.77 o 
   4  14   1     3783.80     4047.57    224.92 o 
   5  14   1      773.65      596.64    174.83 o 
   6  14   1    14667.86    16881.32    280.93 o 
   7  14   1       48.93      -55.33    178.49 o 
   8  14   1     8575.22     8591.19    254.48 o 
   9  14   1     1163.77     1046.60    197.41 o 
  10  14   1      645.68      525.70    198.09 o 
  11  14   1      998.25     1228.74    406.28 o 
  12  14   1     6080.12     6248.28    287.46 o 
  13  14   1        4.34     -218.58    238.38 o 
 -13  15   1     1540.73     1922.45    311.04 o 
 -12  15   1     1194.11     1411.52    225.78 o 
 -11  15   1     2130.55     2236.80    237.62 o 
 -10  15   1     6884.96     7017.22    284.95 o 
  -9  15   1      833.44      803.13    175.14 o 
  -8  15   1     6010.49     6023.51    241.50 o 
  -7  15   1     2150.44     1810.61    167.82 o 
  -6  15   1      146.80       81.22    166.12 o 
  -5  15   1      544.63      368.55    206.69 o 
  -4  15   1    20743.12    23025.87    661.59 o 
  -3  15   1      794.55      523.91    192.16 o 
  -2  15   1    16666.21    19319.94    483.46 o 
  -1  15   1     5863.19     6570.16    227.89 o 
   0  15   1      692.07      558.89    181.07 o 
   1  15   1    14887.32    18039.53    285.90 o 
   2  15   1      904.91      762.17    210.95 o 
   3  15   1     2165.63     2191.01    189.39 o 
   4  15   1     9835.40    10930.57    245.50 o 
   5  15   1       44.81       20.02    179.02 o 
   6  15   1    17551.25    18570.05    271.15 o 
   7  15   1     1915.24     1612.28    211.43 o 
   8  15   1     8200.41     8553.52    227.46 o 
   9  15   1       29.02      -64.25    181.40 o 
  10  15   1    11030.00    11889.08    313.84 o 
  11  15   1     1746.90     1849.00    237.12 o 
  12  15   1     3186.20     2382.71    234.49 o 
  13  15   1      840.37     1150.37    265.60 o 
 -12  16   1     5484.19     5608.97    297.16 o 
 -11  16   1     6196.91     6640.46    306.81 o 
 -10  16   1     2548.18     2921.05    240.21 o 
  -9  16   1     5118.17     5690.36    263.37 o 
  -8  16   1      406.44      387.63    185.00 o 
  -7  16   1      170.73      259.74    183.59 o 
  -6  16   1     9678.75    10137.62    231.87 o 
  -5  16   1     5019.03     4586.45    205.94 o 
  -4  16   1      469.73      311.99    191.09 o 
  -3  16   1     9958.65    10762.46    283.02 o 
  -2  16   1    13755.63    15428.63    278.80 o 
  -1  16   1      852.20      779.96    183.82 o 
   0  16   1    26249.00    28679.65    322.66 o 
   1  16   1      423.64      379.12    181.63 o 
   2  16   1    16963.53    18628.34    321.28 o 
   3  16   1      870.06      660.27    197.92 o 
   4  16   1     1201.21      874.61    185.53 o 
   5  16   1     6938.80     7041.08    211.24 o 
   6  16   1    10810.23    11537.23    237.94 o 
   7  16   1      301.65      291.94    201.94 o 
   8  16   1     2236.43     1679.23    210.96 o 
   9  16   1     1006.18     1211.86    272.94 o 
  10  16   1     2222.12     2630.65    257.31 o 
  11  16   1     1602.56     1349.56    254.90 o 
  12  16   1     1550.77     1630.50    246.10 o 
 -12  17   1      868.78     1364.43    360.76 o 
 -11  17   1     4957.48     3997.34    348.33 o 
 -10  17   1     1931.49     2280.73    221.36 o 
  -9  17   1      412.34      820.17    265.28 o 
  -8  17   1      965.19     1496.79    348.74 o 
  -7  17   1     3794.80     3024.01    251.42 o 
  -6  17   1      685.17      960.56    162.98 o 
  -5  17   1    10670.46    11190.90    220.73 o 
  -4  17   1     1681.07     1819.57    171.38 o 
  -3  17   1     1767.92     1656.57    168.20 o 
  -2  17   1     1606.57     1448.68    236.77 o 
  -1  17   1    25500.67    28392.98    334.77 o 
   0  17   1      905.91      662.61    209.83 o 
   1  17   1    22407.77    24953.24    343.50 o 
   2  17   1      100.26      -28.12    192.54 o 
   3  17   1    10619.92    10933.01    216.75 o 
   4  17   1     3378.75     3406.68    210.59 o 
   5  17   1      794.63      680.91    161.49 o 
   6  17   1      915.34      747.37    192.89 o 
   7  17   1     6154.65     5118.27    276.97 o 
   8  17   1      617.41      723.63    251.29 o 
   9  17   1      437.97      822.31    261.84 o 
  10  17   1     3029.96     2909.13    232.72 o 
  11  17   1     1386.67     1320.67    365.94 o 
 -11  18   1     6117.35     5810.99    318.06 o 
 -10  18   1     2152.20     2040.85    275.77 o 
  -9  18   1     8683.80     8809.16    284.08 o 
  -8  18   1      184.68      304.03    223.06 o 
  -7  18   1     2362.92     2338.01    219.15 o 
  -6  18   1      553.74      621.28    167.21 o 
  -5  18   1     4345.04     3629.68    214.43 o 
  -4  18   1     1014.50      797.67    238.21 o 
  -3  18   1    12111.42    12590.75    278.31 o 
  -2  18   1       40.60      130.88    187.85 o 
  -1  18   1     6522.05     6073.87    227.33 o 
   0  18   1     6305.35     6288.52    297.46 o 
   1  18   1     3069.80     3090.01    205.75 o 
   2  18   1     1199.61     1013.11    209.89 o 
   3  18   1    10154.41     9943.89    341.06 o 
   4  18   1      742.37      634.39    201.60 o 
   5  18   1    15551.40    15271.73    441.25 o 
   6  18   1      231.20      527.74    173.20 o 
   7  18   1      509.04      299.06    251.29 o 
   8  18   1      411.63      613.43    268.58 o 
   9  18   1     6815.84     7089.47    402.19 o 
  10  18   1      117.81      -12.03    231.93 o 
  11  18   1     7391.84     7117.21    320.42 o 
 -10  19   1       50.01      359.73    270.85 o 
  -9  19   1       71.41      100.84    266.54 o 
  -8  19   1        8.15      182.64    203.65 o 
  -7  19   1     4665.88     4944.68    283.36 o 
  -6  19   1      192.09      432.09    187.87 o 
  -5  19   1     4993.57     5935.48    320.75 o 
  -4  19   1      223.48      156.06    157.34 o 
  -3  19   1      337.07      338.23    154.32 o 
  -2  19   1       96.02      263.28    169.87 o 
  -1  19   1    11086.00    10968.01    272.84 o 
   0  19   1     1981.85     1485.97    263.67 o 
   1  19   1    15220.02    15584.67    283.82 o 
   2  19   1      400.74      498.72    175.64 o 
   3  19   1     1763.05     1584.15    185.79 o 
   4  19   1      729.09      838.02    205.28 o 
   5  19   1     1805.55     1807.57    215.07 o 
   6  19   1       40.30      347.21    211.91 o 
   7  19   1     1042.86     1509.29    229.25 o 
   8  19   1      189.48      -16.78    238.95 o 
   9  19   1     3889.05     3017.50    305.56 o 
  10  19   1      488.69     1135.89    282.72 o 
  -9  20   1     5037.90     5907.29    315.90 o 
  -8  20   1     4071.13     3052.37    251.54 o 
  -7  20   1     2342.26     2095.44    232.85 o 
  -6  20   1     4347.01     4150.46    229.89 o 
  -5  20   1     1924.61     1804.02    243.65 o 
  -4  20   1      427.82      223.53    210.16 o 
  -3  20   1     4551.86     4598.09    420.27 o 
  -2  20   1        9.09      149.34    240.44 o 
  -1  20   1     5990.03     6661.89    290.24 o 
   0  20   1      120.47     -254.48    254.50 o 
   1  20   1     2227.86     2276.67    244.27 o 
   2  20   1       54.10     -139.50    192.68 o 
   3  20   1    13728.36    15416.88    295.04 o 
   4  20   1      699.60      710.59    206.95 o 
   5  20   1     2157.26     2266.33    216.30 o 
   6  20   1      569.56      785.65    213.46 o 
   7  20   1      265.00      583.34    353.39 o 
   8  20   1     5216.10     4667.72    348.49 o 
  -7  21   1     1117.98     1301.96    251.18 o 
  -6  21   1       77.37      140.89    205.16 o 
  -5  21   1      596.07      727.91    188.47 o 
  -4  21   1     2122.50     2005.09    303.96 o 
  -3  21   1      380.81       64.50    189.37 o 
  -2  21   1     3207.14     2683.14    265.18 o 
  -1  21   1     3996.84     3728.10    292.71 o 
   0  21   1      488.65      308.21    247.27 o 
   1  21   1     6396.41     5910.09    372.15 o 
   2  21   1     5287.53     4868.58    272.50 o 
   3  21   1      736.76      841.34    226.45 o 
   4  21   1     2625.83     2183.64    236.09 o 
   5  21   1       64.17      346.96    217.01 o 
   6  21   1       44.42      -83.31    218.64 o 
   7  21   1     1490.32     2211.14    306.21 o 
  -5  22   1       57.39      168.33    269.86 o 
  -4  22   1     1650.71     1182.41    206.43 o 
  -3  22   1     2052.47     1815.52    204.28 o 
  -2  22   1       44.78      115.27    188.69 o 
  -1  22   1     1283.94      833.73    247.31 o 
   0  22   1     3701.09     3486.26    267.18 o 
   1  22   1      899.62     1022.05    259.67 o 
   2  22   1     1132.78     1456.31    267.39 o 
   3  22   1     2394.79     2268.42    263.99 o 
   4  22   1     1668.73     1585.16    367.89 o 
   5  22   1     2132.26     2514.17    443.94 o 
  -2  23   1     3849.54     3562.93    269.87 o 
  -1  23   1       95.99      254.64    269.02 o 
   0  23   1      623.12      271.12    296.65 o 
   1  23   1      186.83     -138.55    289.03 o 
   2  23   1     2568.10     2719.77    245.36 o 
 -16   0   2      624.17      597.37    435.77 o 
 -14   0   2    13698.64    15814.20    390.27 o 
 -12   0   2    32101.97    34741.82    504.83 o 
 -10   0   2     3529.27     3451.38    223.37 o 
  -8   0   2     8261.58     8271.51    295.14 o 
  -6   0   2    56928.55    53936.63    877.62 o 
  -4   0   2    56548.39    58214.31    952.33 o 
  -2   0   2    38691.75    38257.48   1140.51 o 
   0   0   2   147183.31   125328.99   2797.93 o 
   2   0   2   195388.14   198099.00   3628.47 o 
   4   0   2     8778.46     9580.97    416.56 o 
   6   0   2    40215.48    39509.76   1194.38 o 
   8   0   2     6810.11     6422.20    278.02 o 
  10   0   2     6977.04     6533.58    270.60 o 
  12   0   2    12194.93    12690.18    871.81 o 
  14   0   2    21089.49    20715.79    418.77 o 
  16   0   2     2756.97     2881.80    630.58 o 
 -17   1   2      581.21     1004.05    233.73 o 
 -16   1   2     8499.06     8806.69    310.97 o 
 -15   1   2       24.13     -123.25    228.41 o 
 -14   1   2     5025.31     4461.58    242.15 o 
 -13   1   2     7134.20     7021.27    260.19 o 
 -12   1   2     9307.07     9665.24    245.18 o 
 -11   1   2     1201.27      843.35    138.22 o 
 -10   1   2    36064.63    34048.05    403.68 o 
  -9   1   2     1742.21     1696.14    141.63 o 
  -8   1   2    32133.05    31133.53    359.99 o 
  -7   1   2     1815.86     1710.26    158.38 o 
  -6   1   2       97.69      124.00    151.43 o 
  -5   1   2      298.78      130.95    163.41 o 
  -4   1   2    21921.14    21747.26    420.46 o 
  -3   1   2    45262.67    49146.11    690.05 o 
  -2   1   2     8681.16     9071.09    376.61 o 
  -1   1   2      460.51      450.82    234.73 o 
   0   1   2     9110.09     7397.83    508.35 o 
   1   1   2      145.37       53.66    132.00 o 
   2   1   2    29307.12    29848.36    537.84 o 
   3   1   2    64206.49    66124.02    823.14 o 
   4   1   2    63225.83    64644.23    599.65 o 
   5   1   2     2512.09     2027.58    171.14 o 
   6   1   2    19846.05    18904.81    368.09 o 
   7   1   2       79.39      -33.92    138.69 o 
   8   1   2      188.55      257.02    137.25 o 
   9   1   2     2329.26     2163.72    155.41 o 
  10   1   2     5958.19     5362.53    173.91 o 
  11   1   2     2484.38     2606.07    225.58 o 
  12   1   2    23923.89    25967.47    501.99 o 
  13   1   2     5234.59     5060.60    240.68 o 
  14   1   2      459.93      290.20    219.40 o 
  15   1   2     1587.51     1748.60    260.92 o 
  16   1   2     8045.63     7989.02    296.48 o 
  17   1   2       31.26        0.59    276.08 o 
 -17   2   2      357.33      364.81    250.22 o 
 -16   2   2      335.43      200.00    235.21 o 
 -15   2   2      684.06      598.76    240.17 o 
 -14   2   2     5743.94     5512.53    247.17 o 
 -13   2   2     1364.92      987.21    268.41 o 
 -12   2   2    14976.80    15800.00    299.21 o 
 -11   2   2     3811.91     3499.65    169.96 o 
 -10   2   2     3621.23     3106.52    170.29 o 
  -9   2   2    18497.13    18055.60    283.01 o 
  -8   2   2     4070.43     3925.91    167.54 o 
  -7   2   2     1134.18     1310.73    159.25 o 
  -6   2   2    63215.69    62621.92    594.31 o 
  -5   2   2    17739.35    19310.32    405.10 o 
  -4   2   2    14067.40    14043.44    350.58 o 
  -3   2   2    25672.21    28052.04    533.85 o 
  -2   2   2    11270.28    12593.58    368.61 o 
  -1   2   2    50128.93    50155.30   4310.80 o 
   0   2   2    59011.36    52095.20   1045.77 o 
   1   2   2     1466.17     1414.65    224.04 o 
   2   2   2     4038.05     4287.29    282.95 o 
   3   2   2    89056.19    94160.35   1235.99 o 
   4   2   2     1187.87     1186.86    180.89 o 
   5   2   2    17346.07    18889.47    317.46 o 
   6   2   2     9969.89     9184.77    228.16 o 
   7   2   2      237.96       41.41    137.24 o 
   8   2   2    17433.44    16836.70    260.03 o 
   9   2   2      840.95      671.49    142.86 o 
  10   2   2      357.30      380.16    127.43 o 
  11   2   2    14768.70    16470.14    476.74 o 
  12   2   2     3179.88     3081.52    225.22 o 
  13   2   2     1782.85     1389.42    202.28 o 
  14   2   2     6792.03     6383.54    220.82 o 
  15   2   2     1310.62     1612.41    220.25 o 
  16   2   2     4520.84     4481.71    275.95 o 
  17   2   2      923.50     1526.83    259.59 o 
 -17   3   2      471.58      614.54    228.99 o 
 -16   3   2     3595.51     3642.51    255.44 o 
 -15   3   2     2849.91     3249.49    272.55 o 
 -14   3   2       72.77      295.27    174.53 o 
 -13   3   2    18916.67    19275.76    304.61 o 
 -12   3   2     1748.29     1565.21    195.69 o 
 -11   3   2    13288.28    13604.57    686.83 o 
 -10   3   2    13732.01    12694.68    319.39 o 
  -9   3   2     7276.79     7057.31    200.56 o 
  -8   3   2    13525.48    12779.06    257.74 o 
  -7   3   2    31413.94    30919.38    373.20 o 
  -6   3   2     4584.42     5053.56    193.09 o 
  -5   3   2    14866.18    14966.48    272.42 o 
  -4   3   2     2540.34     2681.68    190.34 o 
  -3   3   2      120.25      100.26    150.61 o 
  -2   3   2   106532.15   115595.76   1097.09 o 
  -1   3   2    16426.02    18829.17    484.53 o 
   0   3   2       22.51       82.75    248.06 o 
   1   3   2    58345.65    60386.66   1020.49 o 
   2   3   2    27474.10    30396.68    435.69 o 
   3   3   2     3596.43     3351.53    224.37 o 
   4   3   2    50569.82    53841.08    606.71 o 
   5   3   2     4117.68     4671.48    206.82 o 
   6   3   2    23273.04    22228.86    371.96 o 
   7   3   2    29748.23    30017.19    437.86 o 
   8   3   2     1170.81     1167.80    136.20 o 
   9   3   2    32138.86    30388.29    364.42 o 
  10   3   2     7367.64     6924.17    193.88 o 
  11   3   2      693.50      605.74    186.72 o 
  12   3   2      192.86      338.43    229.83 o 
  13   3   2    10286.18    10342.36    268.16 o 
  14   3   2      568.10      561.21    180.30 o 
  15   3   2     9932.56    11348.10    422.48 o 
  16   3   2     1303.73     1357.21    251.55 o 
  17   3   2     1186.57     1442.18    263.61 o 
 -17   4   2     6383.70     6329.97    464.00 o 
 -16   4   2       18.29      -35.06    241.54 o 
 -15   4   2     2251.50     2394.08    234.18 o 
 -14   4   2      393.34      680.85    221.26 o 
 -13   4   2      153.04      119.44    228.67 o 
 -12   4   2      843.39      518.96    218.06 o 
 -11   4   2     3815.24     3930.38    211.02 o 
 -10   4   2     1668.71     1533.98    132.41 o 
  -9   4   2    41899.82    39624.41    697.19 o 
  -8   4   2      227.39      271.56    119.53 o 
  -7   4   2     6672.06     6226.31    178.84 o 
  -6   4   2     3432.16     2943.89    158.99 o 
  -5   4   2    19406.40    20114.46    312.08 o 
  -4   4   2     4642.37     5529.15    255.03 o 
  -3   4   2    36303.88    38636.75    451.07 o 
  -2   4   2     8696.45    11730.45    452.69 o 
  -1   4   2    71409.12    82117.02    802.43 o 
   0   4   2    55459.70    63057.69    703.22 o 
   1   4   2    38588.88    43349.46    516.58 o 
   2   4   2     5930.08     6156.08    223.03 o 
   3   4   2    17390.57    19323.11    430.16 o 
   4   4   2    13572.32    15310.62    271.32 o 
   5   4   2    32113.99    32881.55    462.90 o 
   6   4   2     7327.11     7689.92    218.12 o 
   7   4   2      550.81      447.43    170.55 o 
   8   4   2     2153.61     1943.88    147.80 o 
   9   4   2    27256.61    25786.75    445.60 o 
  10   4   2     4909.48     4434.44    173.40 o 
  11   4   2    13277.80    14141.59    322.01 o 
  12   4   2     1031.16      881.90    211.99 o 
  13   4   2     3717.31     3344.68    213.83 o 
  14   4   2      218.63      135.01    199.38 o 
  15   4   2      138.84      326.69    341.37 o 
  16   4   2      688.45      923.12    224.11 o 
  17   4   2     3580.45     4297.56    345.82 o 
 -17   5   2     1044.07     1021.82    270.76 o 
 -16   5   2     1118.54     1385.69    206.98 o 
 -15   5   2     8136.02     8546.47    381.31 o 
 -14   5   2       51.21       37.40    151.82 o 
 -13   5   2    11595.09    12586.76    229.47 o 
 -12   5   2      135.64       68.48    180.16 o 
 -11   5   2     5967.25     6169.99    198.40 o 
 -10   5   2      438.33      435.66    127.04 o 
  -9   5   2     1698.90     1615.04    125.97 o 
  -8   5   2      408.33      381.24    125.84 o 
  -7   5   2    25628.69    24440.92    290.65 o 
  -6   5   2     1422.68     1204.65    124.89 o 
  -5   5   2    47866.79    48952.48    416.63 o 
  -4   5   2     2467.18     2953.59    162.69 o 
  -3   5   2      290.41      337.36    161.44 o 
  -2   5   2    10951.33    12786.74    401.30 o 
  -1   5   2    47663.88    52432.44    596.04 o 
   0   5   2     5004.69     5463.82    255.31 o 
   1   5   2    40799.79    45969.34    489.40 o 
   2   5   2     5810.83     6791.71    254.11 o 
   3   5   2    19101.31    20462.99    539.27 o 
   4   5   2    11699.95    11936.93    239.38 o 
   5   5   2      136.04      158.84    133.01 o 
   6   5   2      430.79      497.56    131.37 o 
   7   5   2    37182.86    35388.99    576.21 o 
   8   5   2      113.86      160.04    135.51 o 
   9   5   2    30548.97    28544.61    323.57 o 
  10   5   2     2363.90     1998.68    136.92 o 
  11   5   2      870.29      599.29    212.92 o 
  12   5   2      997.41      848.23    196.83 o 
  13   5   2     2030.70     2063.40    188.57 o 
  14   5   2      324.03      243.51    186.53 o 
  15   5   2    11475.42    12137.28    340.64 o 
  16   5   2       10.82      237.61    252.41 o 
 -17   6   2     4841.70     4637.82    313.81 o 
 -16   6   2       23.78      203.81    186.17 o 
 -15   6   2     7128.15     7937.78    351.96 o 
 -14   6   2      103.34      265.74    171.44 o 
 -13   6   2       63.12       97.68    188.72 o 
 -12   6   2       57.01      107.22    180.24 o 
 -11   6   2     7249.08     7376.80    220.07 o 
 -10   6   2     2337.86     1964.09    148.48 o 
  -9   6   2    17365.99    16033.71    274.23 o 
  -8   6   2     1919.83     1599.86    135.22 o 
  -7   6   2    15861.59    15685.05    316.95 o 
  -6   6   2    32222.93    32861.98    378.10 o 
  -5   6   2    18161.83    18338.30    268.68 o 
  -4   6   2    37088.97    40344.99    548.97 o 
  -3   6   2    74689.64    80185.83    545.42 o 
  -2   6   2     3648.27     4368.34    222.71 o 
  -1   6   2    47908.26    55969.45    579.96 o 
   0   6   2    43660.14    48760.60    594.39 o 
   1   6   2     2503.11     2680.93    206.29 o 
   2   6   2     2269.00     1983.67    167.59 o 
   3   6   2    19275.44    20171.53    304.35 o 
   4   6   2     8053.54     8607.50    215.33 o 
   5   6   2    52575.64    55580.39    425.67 o 
   6   6   2    10177.40    10078.91    202.60 o 
   7   6   2       60.42        0.53    104.41 o 
   8   6   2    33419.75    33138.25    412.95 o 
   9   6   2    16136.86    14915.58    211.70 o 
  10   6   2      771.76      477.65    185.02 o 
  11   6   2     9195.83     9646.74    208.40 o 
  12   6   2        3.82       64.86    185.00 o 
  13   6   2     4941.40     4576.25    214.63 o 
  14   6   2      141.65      238.21    199.10 o 
  15   6   2      440.62      470.33    193.32 o 
  16   6   2      189.11      132.97    235.15 o 
 -16   7   2     9417.30     8930.04    313.64 o 
 -15   7   2     1897.48     1939.00    205.03 o 
 -14   7   2     2186.46     2014.13    189.04 o 
 -13   7   2    11586.63    11614.01    266.52 o 
 -12   7   2     1047.30      807.61    167.62 o 
 -11   7   2     2979.13     2838.07    179.05 o 
 -10   7   2     7269.70     7824.55    223.39 o 
  -9   7   2     1017.47      757.02    115.44 o 
  -8   7   2     3120.06     3010.81    149.00 o 
  -7   7   2     9939.02     8928.36    187.64 o 
  -6   7   2     2659.13     2295.86    165.73 o 
  -5   7   2    11962.56    10816.47    215.70 o 
  -4   7   2    56347.79    58812.59    786.27 o 
  -3   7   2      726.07      718.31    143.21 o 
  -2   7   2    24287.82    26974.48    378.52 o 
  -1   7   2     2831.95     2603.43    185.71 o 
   0   7   2     1819.61     1743.69    174.01 o 
   1   7   2    27802.87    28483.27    392.42 o 
   2   7   2      745.90      904.00    158.10 o 
   3   7   2     9525.73     9193.18    216.02 o 
   4   7   2    24355.27    25764.56    320.79 o 
   5   7   2     7004.16     6770.20    177.37 o 
   6   7   2    11671.87    11658.28    209.04 o 
   7   7   2    12102.47    11245.55    193.30 o 
   8   7   2       18.62       -1.66    114.67 o 
   9   7   2     8647.34     8027.50    183.84 o 
  10   7   2     9119.76     9996.16    301.20 o 
  11   7   2       26.41       82.90    159.29 o 
  12   7   2     3637.31     3623.12    211.07 o 
  13   7   2     8403.41     8223.43    206.72 o 
  14   7   2      583.53      832.00    199.75 o 
  15   7   2     3385.67     3496.14    245.31 o 
  16   7   2      463.93      449.81    185.32 o 
 -16   8   2        4.33      166.42    239.55 o 
 -15   8   2     2601.96     2955.44    226.78 o 
 -14   8   2     3922.53     4579.12    255.97 o 
 -13   8   2      219.96      120.61    169.20 o 
 -12   8   2     8279.14     8575.17    225.04 o 
 -11   8   2     5466.68     5745.40    221.91 o 
 -10   8   2      357.47      428.96    208.38 o 
  -9   8   2     2105.09     1688.40    124.29 o 
  -8   8   2    14591.01    13559.43    212.94 o 
  -7   8   2      513.52      489.10    137.40 o 
  -6   8   2    64498.43    63245.79    859.86 o 
  -5   8   2       37.60       70.34    124.19 o 
  -4   8   2    20212.56    20507.48    265.61 o 
  -3   8   2     2028.86     1478.55    174.92 o 
  -2   8   2      216.25      127.54    124.79 o 
  -1   8   2     9636.53    10921.69    243.98 o 
   0   8   2    22373.23    24155.22    597.45 o 
   1   8   2     4016.84     3882.35    199.81 o 
   2   8   2    24972.47    26235.18    371.68 o 
   3   8   2    10994.26    10262.25    211.69 o 
   4   8   2     3210.71     3298.84    146.78 o 
   5   8   2     2125.04     1921.23    131.05 o 
   6   8   2    35469.41    34435.94    318.97 o 
   7   8   2     1107.33     1087.75    153.35 o 
   8   8   2    22267.89    21858.23    394.30 o 
   9   8   2      350.22      238.51    114.50 o 
  10   8   2     7316.01     7744.87    230.63 o 
  11   8   2     7370.10     7555.54    200.65 o 
  12   8   2      445.08      490.72    190.45 o 
  13   8   2     3360.48     3038.42    350.30 o 
  14   8   2     2326.52     2441.59    213.87 o 
  15   8   2      992.27     1263.04    281.09 o 
  16   8   2     1362.14     1890.78    260.51 o 
 -16   9   2    10683.01    11660.83    433.71 o 
 -15   9   2      291.95      292.01    265.22 o 
 -14   9   2     6133.23     6324.40    241.24 o 
 -13   9   2       22.19      111.01    160.24 o 
 -12   9   2     2505.52     2270.33    216.56 o 
 -11   9   2      866.51      693.62    193.77 o 
 -10   9   2    26929.42    30191.40    310.09 o 
  -9   9   2       94.33     -111.07    190.94 o 
  -8   9   2     5387.44     4883.20    171.54 o 
  -7   9   2      232.27      154.20    133.48 o 
  -6   9   2     2697.52     2404.23    149.56 o 
  -5   9   2      411.02      380.01    113.93 o 
  -4   9   2    32714.91    33237.04    418.61 o 
  -3   9   2     1308.88      920.72    150.71 o 
  -2   9   2    11892.28    11289.55    246.53 o 
  -1   9   2     6147.07     5970.33    216.69 o 
   0   9   2    12678.97    12702.19    247.42 o 
   1   9   2     8152.55     7926.76    222.97 o 
   2   9   2     1339.76     1313.34    134.53 o 
   3   9   2     4558.73     4954.27    220.52 o 
   4   9   2    48267.50    48556.96    367.52 o 
   5   9   2      257.51      248.53    117.90 o 
   6   9   2     7366.82     7250.45    172.79 o 
   7   9   2      404.58      462.16    116.66 o 
   8   9   2     1490.05     1313.20    134.28 o 
   9   9   2      104.98       88.71    177.80 o 
  10   9   2    18131.10    19342.98    433.66 o 
  11   9   2       17.00     -160.01    168.93 o 
  12   9   2    13240.97    14258.28    245.75 o 
  13   9   2      135.04       37.95    189.89 o 
  14   9   2      272.89      520.78    208.45 o 
  15   9   2       14.31      324.64    203.57 o 
 -15  10   2      102.59      276.38    183.82 o 
 -14  10   2     5074.32     4966.03    240.11 o 
 -13  10   2      942.92      825.03    248.06 o 
 -12  10   2    11706.82    12490.62    256.84 o 
 -11  10   2     1153.89     1279.42    192.14 o 
 -10  10   2       92.37       10.62    190.83 o 
  -9  10   2       26.15        2.09    191.01 o 
  -8  10   2    11184.53     9799.86    211.65 o 
  -7  10   2     1567.00     1546.33    135.42 o 
  -6  10   2    41756.43    40936.29   1135.51 o 
  -5  10   2      342.32      310.45    106.18 o 
  -4  10   2    41790.21    40774.54    471.79 o 
  -3  10   2     5014.87     5442.76    192.09 o 
  -2  10   2     1974.86     1652.21    147.78 o 
  -1  10   2      444.87      475.74    133.14 o 
   0  10   2    14920.02    14134.14    261.76 o 
   1  10   2     3227.95     3215.93    171.91 o 
   2  10   2    32972.19    33938.21    327.51 o 
   3  10   2     6385.30     6320.26    196.51 o 
   4  10   2     2698.70     2509.66    141.40 o 
   5  10   2     2113.10     2090.51    167.56 o 
   6  10   2    33946.56    32742.14    632.28 o 
   7  10   2     2101.20     2131.39    187.64 o 
   8  10   2    10432.32    11588.24    236.16 o 
   9  10   2       33.88      304.47    188.06 o 
  10  10   2    12230.05    13277.07    301.50 o 
  11  10   2       33.96      -98.07    184.33 o 
  12  10   2      257.03      520.83    154.85 o 
  13  10   2      295.30      288.20    248.84 o 
  14  10   2     4357.31     4404.56    309.72 o 
  15  10   2      282.43      213.72    282.92 o 
 -15  11   2      964.51      459.45    214.94 o 
 -14  11   2     2273.11     2296.37    202.85 o 
 -13  11   2     6010.61     6296.66    314.20 o 
 -12  11   2      399.73      518.34    197.97 o 
 -11  11   2     2839.22     2839.02    240.02 o 
 -10  11   2     9491.85    10371.54    251.41 o 
  -9  11   2      406.97      337.87    206.14 o 
  -8  11   2    11095.68    12688.33    251.26 o 
  -7  11   2     6719.44     6312.30    189.05 o 
  -6  11   2     2256.86     2198.72    140.58 o 
  -5  11   2     2028.49     1842.70    133.81 o 
  -4  11   2     9700.55     9261.82    185.60 o 
  -3  11   2     3032.29     3223.65    170.82 o 
  -2  11   2    45070.62    44246.46    398.22 o 
  -1  11   2     6262.12     6573.77    193.08 o 
   0  11   2    13753.36    14343.87    248.14 o 
   1  11   2    17811.41    17960.79    407.64 o 
   2  11   2    15577.95    15553.09    223.77 o 
   3  11   2     7699.43     7733.14    286.22 o 
   4  11   2    14180.73    14108.42    227.60 o 
   5  11   2     1246.66     1234.04    118.94 o 
   6  11   2    12788.96    11784.57    262.93 o 
   7  11   2     3595.92     3268.55    145.40 o 
   8  11   2     3753.53     4237.02    216.54 o 
   9  11   2     6114.95     6547.97    230.69 o 
  10  11   2    11960.16    12395.15    323.09 o 
  11  11   2      480.36      425.10    174.96 o 
  12  11   2     5280.41     5059.88    254.56 o 
  13  11   2     6110.60     6316.50    236.32 o 
  14  11   2        8.90       48.42    193.88 o 
  15  11   2     4128.40     3877.73    290.64 o 
 -15  12   2     1391.39     1749.76    263.98 o 
 -14  12   2     1240.01     1622.46    264.18 o 
 -13  12   2      167.40      351.96    244.35 o 
 -12  12   2     3747.43     3675.52    274.14 o 
 -11  12   2     5652.95     4589.03    222.22 o 
 -10  12   2      539.39      349.13    217.65 o 
  -9  12   2    10323.33    11135.84    374.43 o 
  -8  12   2     6120.87     6182.80    277.66 o 
  -7  12   2       85.85      177.76    168.30 o 
  -6  12   2    12548.54    11831.29    233.92 o 
  -5  12   2       93.60      107.29    100.66 o 
  -4  12   2    13544.76    13746.00    274.40 o 
  -3  12   2    30988.52    32041.16    345.60 o 
  -2  12   2      128.36      136.30    123.90 o 
  -1  12   2    17389.19    17051.05    276.93 o 
   0  12   2     6219.51     5498.67    188.68 o 
   1  12   2     2521.86     2642.79    152.51 o 
   2  12   2      861.88      710.64    111.54 o 
   3  12   2    45528.27    45913.43    598.80 o 
   4  12   2      453.74      385.30    133.11 o 
   5  12   2     2326.78     2098.93    121.54 o 
   6  12   2     2935.81     2500.17    146.81 o 
   7  12   2      534.97      305.01    193.26 o 
   8  12   2    22852.06    24387.22    378.14 o 
   9  12   2     2133.80     1948.73    202.88 o 
  10  12   2      445.38      471.75    203.50 o 
  11  12   2     4441.75     4751.77    214.76 o 
  12  12   2      475.94      796.78    194.11 o 
  13  12   2     1438.82     1994.09    229.62 o 
  14  12   2     1435.12     1820.14    248.74 o 
 -14  13   2      524.54      820.66    238.97 o 
 -13  13   2     9213.21     8730.39    408.43 o 
 -12  13   2     1060.89     1071.43    216.89 o 
 -11  13   2     4213.24     4093.43    290.24 o 
 -10  13   2      112.77      -78.53    203.04 o 
  -9  13   2     1796.51     1448.29    193.12 o 
  -8  13   2     3513.62     3299.70    206.97 o 
  -7  13   2     9574.42    10757.77    214.91 o 
  -6  13   2      505.65      446.08    170.73 o 
  -5  13   2     4642.12     4478.73    180.74 o 
  -4  13   2    13687.16    12904.34    208.23 o 
  -3  13   2     3648.82     3406.46    152.72 o 
  -2  13   2     7036.09     6878.85    196.13 o 
  -1  13   2    22649.61    21630.19    280.43 o 
   0  13   2       62.56      130.42    131.78 o 
   1  13   2    57951.88    57360.46    539.21 o 
   2  13   2      106.56      110.54    109.74 o 
   3  13   2     5335.86     5134.56    166.46 o 
   4  13   2     4908.38     4552.55    151.54 o 
   5  13   2       79.76      158.00    169.44 o 
   6  13   2       27.75       49.98    206.61 o 
   7  13   2    13861.66    16075.10    423.30 o 
   8  13   2      867.15      787.94    227.73 o 
   9  13   2     9696.19     9660.25    292.92 o 
  10  13   2     4048.66     3557.41    225.19 o 
  11  13   2        8.27      -12.51    222.68 o 
  12  13   2      286.00      373.64    209.16 o 
  13  13   2     6132.10     5839.69    436.86 o 
  14  13   2       12.70      -20.32    293.87 o 
 -14  14   2        9.73     -148.83    271.06 o 
 -13  14   2        4.37      262.49    233.23 o 
 -12  14   2     1245.51      980.46    216.46 o 
 -11  14   2     2015.41     1880.81    239.93 o 
 -10  14   2      884.33      865.63    202.35 o 
  -9  14   2    20532.70    21543.10    406.33 o 
  -8  14   2      532.18      448.33    180.79 o 
  -7  14   2     2943.81     3042.91    195.21 o 
  -6  14   2     2330.61     2398.93    191.16 o 
  -5  14   2     3656.57     3886.60    180.68 o 
  -4  14   2        5.22       59.92    167.63 o 
  -3  14   2    23315.73    21165.55    409.14 o 
  -2  14   2       16.93       40.47    130.79 o 
  -1  14   2    14235.66    13196.05    278.78 o 
   0  14   2    11584.32    10931.00    218.23 o 
   1  14   2      728.65      648.20    164.21 o 
   2  14   2     3366.22     3107.49    134.58 o 
   3  14   2    13522.36    12565.21    203.89 o 
   4  14   2      834.10      830.58    182.22 o 
   5  14   2    21106.44    23487.39    321.24 o 
   6  14   2      561.52      442.05    172.20 o 
   7  14   2     1799.21     1475.18    200.21 o 
   8  14   2     1910.85     1848.36    202.63 o 
   9  14   2     8507.11     8268.06    237.93 o 
  10  14   2      883.48      726.21    225.00 o 
  11  14   2     8524.50     8699.22    364.37 o 
  12  14   2        1.59       29.72    206.08 o 
  13  14   2     3299.27     2729.35    314.88 o 
 -13  15   2     8063.27     7835.13    483.25 o 
 -12  15   2     2932.61     2318.82    279.22 o 
 -11  15   2     2642.91     2883.02    284.29 o 
 -10  15   2     5436.59     4932.49    260.93 o 
  -9  15   2      689.12      407.68    204.29 o 
  -8  15   2     1229.47      960.50    190.22 o 
  -7  15   2     7570.71     7800.28    332.20 o 
  -6  15   2     1302.68     1117.22    164.47 o 
  -5  15   2    14912.23    17319.63    278.88 o 
  -4  15   2      156.76       91.56    169.66 o 
  -3  15   2     1426.26     1250.68    187.57 o 
  -2  15   2      713.83      729.92    193.18 o 
  -1  15   2    13475.51    15608.37    287.43 o 
   0  15   2      235.92      238.17    189.46 o 
   1  15   2    11563.82    12877.14    250.90 o 
   2  15   2     1336.26     1299.92    189.11 o 
   3  15   2     8944.80     9601.81    209.51 o 
   4  15   2      315.92      242.52    172.42 o 
   5  15   2     1912.92     2034.50    171.96 o 
   6  15   2      662.55      416.62    196.19 o 
   7  15   2    10157.65    10981.48    243.97 o 
   8  15   2      276.96      336.21    221.08 o 
   9  15   2     8595.21     7739.68    273.89 o 
  10  15   2      115.53      577.50    244.38 o 
  11  15   2      732.74     1065.76    287.72 o 
  12  15   2      275.87       68.59    221.57 o 
  13  15   2     3884.11     3617.66    304.28 o 
 -12  16   2     3009.38     2788.23    257.20 o 
 -11  16   2     2707.23     2856.20    282.29 o 
 -10  16   2     1342.06     1090.85    236.19 o 
  -9  16   2     6631.64     6913.72    359.38 o 
  -8  16   2      128.39      245.33    196.88 o 
  -7  16   2     4374.33     4053.54    200.87 o 
  -6  16   2    10066.94    10349.66    262.04 o 
  -5  16   2     5637.77     5880.76    200.88 o 
  -4  16   2     1558.67     1374.27    187.43 o 
  -3  16   2    10244.79    11108.21    267.77 o 
  -2  16   2     3926.61     4260.20    230.95 o 
  -1  16   2     3440.62     3065.63    241.53 o 
   0  16   2     4706.56     4842.75    219.55 o 
   1  16   2     1319.65     1176.41    196.84 o 
   2  16   2     8830.00     9459.97    387.47 o 
   3  16   2     7149.87     7446.35    261.90 o 
   4  16   2     2116.40     1910.23    183.36 o 
   5  16   2    14223.23    15586.36    266.50 o 
   6  16   2     4105.43     4008.31    193.33 o 
   7  16   2      738.99      549.56    203.15 o 
   8  16   2     2109.53     1917.98    197.59 o 
   9  16   2     3143.50     3365.86    250.67 o 
  10  16   2      121.41      -52.98    241.18 o 
  11  16   2     8527.36     8140.39    269.19 o 
  12  16   2      103.42     -235.95    265.79 o 
 -12  17   2     5127.20     4692.38    458.15 o 
 -11  17   2     2742.99     2162.09    284.26 o 
 -10  17   2     5305.62     5487.44    245.32 o 
  -9  17   2      522.87      696.51    242.60 o 
  -8  17   2     6350.51     6109.97    351.96 o 
  -7  17   2     1380.12     1413.73    196.11 o 
  -6  17   2      190.66       98.38    154.86 o 
  -5  17   2     4280.75     4407.59    187.44 o 
  -4  17   2    10647.83    10648.81    263.62 o 
  -3  17   2       50.68      -27.06    202.75 o 
  -2  17   2     2608.47     2687.97    222.82 o 
  -1  17   2     5210.14     5811.50    258.50 o 
   0  17   2       36.42       38.09    204.03 o 
   1  17   2     6731.94     7199.01    269.76 o 
   2  17   2      489.20      522.90    177.80 o 
   3  17   2     2019.04     1925.24    188.54 o 
   4  17   2    13618.97    14590.34    235.40 o 
   5  17   2     1853.70     1603.12    211.81 o 
   6  17   2     7643.82     6926.53    222.00 o 
   7  17   2     1771.14     1416.68    198.31 o 
   8  17   2        3.01     -310.07    228.52 o 
   9  17   2      670.13      942.85    210.90 o 
  10  17   2     2895.08     2182.93    266.62 o 
  11  17   2      956.27     1752.96    209.69 o 
 -11  18   2      277.65      166.29    399.46 o 
 -10  18   2      889.46     1012.87    259.36 o 
  -9  18   2     1417.49     1531.00    231.59 o 
  -8  18   2     1223.15     1634.95    201.27 o 
  -7  18   2      190.88      199.38    287.42 o 
  -6  18   2    11027.63    10694.06    234.99 o 
  -5  18   2      338.38      579.24    153.62 o 
  -4  18   2     5698.59     5372.46    267.07 o 
  -3  18   2      128.04       64.90    188.40 o 
  -2  18   2     4292.90     4242.98    204.31 o 
  -1  18   2     2059.60     1785.24    217.96 o 
   0  18   2    12777.24    13648.27    400.92 o 
   1  18   2       18.33       44.95    185.92 o 
   2  18   2    11169.87    10966.71    354.54 o 
   3  18   2      416.75      272.07    195.32 o 
   4  18   2      746.58      684.65    170.75 o 
   5  18   2      387.58      660.47    177.16 o 
   6  18   2     3183.16     3446.12    255.24 o 
   7  18   2       12.85      219.17    228.89 o 
   8  18   2     6040.73     5914.46    359.16 o 
   9  18   2      589.87      640.98    228.70 o 
  10  18   2     1300.14     1100.57    246.02 o 
 -10  19   2     7662.72     8032.64    330.00 o 
  -9  19   2      200.09      329.00    251.51 o 
  -8  19   2     6635.04     7095.86    232.93 o 
  -7  19   2     1030.66     1009.40    202.55 o 
  -6  19   2       32.26     -252.45    191.00 o 
  -5  19   2      100.01      135.80    246.74 o 
  -4  19   2     3644.12     3277.07    197.14 o 
  -3  19   2       13.13     -256.43    170.96 o 
  -2  19   2     7874.01     7442.93    422.03 o 
  -1  19   2      269.74      257.94    182.54 o 
   0  19   2       47.59      -79.62    180.74 o 
   1  19   2     1214.03     1073.98    184.02 o 
   2  19   2     4170.72     3764.52    202.67 o 
   3  19   2      608.28      609.44    168.89 o 
   4  19   2     9710.60    10683.93    249.42 o 
   5  19   2       18.41     -348.19    232.13 o 
   6  19   2     4313.66     4289.48    259.24 o 
   7  19   2     1149.59     1679.52    398.28 o 
   8  19   2      212.58      414.22    215.89 o 
   9  19   2     2153.38     1905.15    251.44 o 
  -9  20   2      510.46      665.66    359.17 o 
  -8  20   2     2767.73     2383.98    285.75 o 
  -7  20   2      842.42     1098.32    215.77 o 
  -6  20   2     1667.22     2094.22    198.82 o 
  -5  20   2     1378.27     1275.98    203.64 o 
  -4  20   2     1728.71     1888.06    209.15 o 
  -3  20   2     3396.69     3216.99    233.13 o 
  -2  20   2      175.80      263.92    266.82 o 
  -1  20   2      699.24      567.00    218.81 o 
   0  20   2    12320.71    13534.40    307.13 o 
   1  20   2      343.30      833.16    249.26 o 
   2  20   2     8432.41     8872.34    350.53 o 
   3  20   2      458.49      920.94    233.23 o 
   4  20   2      125.17     -263.37    249.20 o 
   5  20   2     1543.43     1667.29    251.74 o 
   6  20   2      457.44      289.16    228.97 o 
   7  20   2      256.55        2.91    236.68 o 
   8  20   2     4530.75     4233.18    308.46 o 
  -7  21   2     5893.12     5444.07    296.60 o 
  -6  21   2      423.51      605.95    204.83 o 
  -5  21   2     1934.02     1645.84    207.28 o 
  -4  21   2       83.39      159.18    195.58 o 
  -3  21   2      323.60      347.05    197.66 o 
  -2  21   2     7873.70     8094.62    265.58 o 
  -1  21   2     1064.50     1310.75    235.89 o 
   0  21   2     1077.05     1129.52    220.21 o 
   1  21   2     3082.66     2726.17    229.46 o 
   2  21   2     7508.90     7823.63    275.04 o 
   3  21   2      603.70      720.28    200.89 o 
   4  21   2     7402.43     7370.62    251.58 o 
   5  21   2       26.14       56.07    185.73 o 
   6  21   2     1318.30     1075.78    276.31 o 
   7  21   2     6659.70     6949.70    720.31 o 
  -5  22   2      488.04      477.40    241.21 o 
  -4  22   2       33.91     -227.20    200.82 o 
  -3  22   2     4083.13     3179.32    284.65 o 
  -2  22   2      689.95      388.93    228.49 o 
  -1  22   2     6752.22     6422.77    255.51 o 
   0  22   2      172.07      351.90    223.35 o 
   1  22   2      310.91      509.76    220.47 o 
   2  22   2     2157.37     2244.83    227.74 o 
   3  22   2     5771.45     4962.77    292.97 o 
   4  22   2      346.73      718.84    202.04 o 
   5  22   2     2954.75     2990.75    265.79 o 
  -2  23   2        5.53      237.26    251.64 o 
  -1  23   2     1971.50     2042.74    268.03 o 
   0  23   2       16.82      -55.40    292.69 o 
   1  23   2     6560.67     6194.61    300.46 o 
 -17   0   3     7780.94     8489.90    394.31 o 
 -15   0   3    11587.28    12743.63    456.51 o 
 -13   0   3       84.97     -136.82    303.72 o 
 -11   0   3    16424.68    14502.49    479.31 o 
  -9   0   3    80317.12    77699.08   1340.98 o 
  -7   0   3     7868.60     7544.32    332.14 o 
  -5   0   3     3890.37     3648.66    291.05 o 
  -3   0   3   142329.06   152587.52   3409.37 o 
   1   0   3     2353.50     2513.08    342.37 o 
   3   0   3    41154.88    38500.34   1334.52 o 
   5   0   3    39138.05    38928.96   1710.99 o 
   7   0   3    38544.29    35518.97    688.84 o 
   9   0   3     1209.34      973.30    178.09 o 
  11   0   3    26498.54    29499.91    457.76 o 
  13   0   3     2221.29     2028.73    270.31 o 
  15   0   3     2092.15     2409.62    586.32 o 
  17   0   3     6123.82     6069.07    671.42 o 
 -17   1   3     2942.74     2912.65    262.67 o 
 -16   1   3     1273.62     1402.41    246.82 o 
 -15   1   3       54.68       53.90    233.66 o 
 -14   1   3       37.51      116.11    193.20 o 
 -13   1   3    12221.24    12955.48    277.27 o 
 -12   1   3        3.11       76.37    214.88 o 
 -11   1   3     9448.45     8710.13    219.61 o 
 -10   1   3      311.80      199.57    141.39 o 
  -9   1   3      798.94      661.08    163.31 o 
  -8   1   3     9995.69     9749.42    305.46 o 
  -7   1   3    48463.81    48808.88    638.55 o 
  -6   1   3     1469.07     1353.80    163.72 o 
  -5   1   3    43391.25    42722.05    510.30 o 
  -4   1   3     3131.92     3611.94    225.67 o 
  -3   1   3     9973.39     9872.64    335.63 o 
  -2   1   3     3794.22     4645.22    263.90 o 
  -1   1   3     3987.67     5594.54    479.63 o 
   0   1   3    34664.47    36552.82   1178.55 o 
   1   1   3    35808.71    34920.83    673.27 o 
   2   1   3      385.19      334.38    186.59 o 
   3   1   3     3931.79     4576.97    244.02 o 
   4   1   3    33926.10    34327.48    830.35 o 
   5   1   3    18037.77    18336.52    322.44 o 
   6   1   3       65.19       33.16    143.99 o 
   7   1   3    29905.28    28331.29    338.73 o 
   8   1   3     1663.74     1467.62    142.21 o 
   9   1   3    20391.35    19543.86    274.01 o 
  10   1   3     1410.12     1054.59    143.51 o 
  11   1   3     1816.72     1804.54    192.85 o 
  12   1   3     3122.64     2681.42    209.01 o 
  13   1   3     3725.77     3762.94    241.69 o 
  14   1   3      378.64      297.19    202.78 o 
  15   1   3     5680.43     6454.47    283.31 o 
  16   1   3      636.93      919.47    272.20 o 
  17   1   3     1455.61     1400.01    370.18 o 
 -17   2   3     4705.34     4000.36    274.00 o 
 -16   2   3      128.54       58.98    272.41 o 
 -15   2   3     3430.10     3935.86    257.34 o 
 -14   2   3     3561.39     3594.45    234.32 o 
 -13   2   3      267.61      274.69    184.40 o 
 -12   2   3    12282.82    12642.86    618.10 o 
 -11   2   3    12558.47    11424.02    232.03 o 
 -10   2   3     2308.60     1981.45    143.67 o 
  -9   2   3    27065.64    25189.49    329.76 o 
  -8   2   3    20661.31    20078.05    347.93 o 
  -7   2   3    17558.69    16256.84    382.89 o 
  -6   2   3    32846.44    34434.79    422.81 o 
  -5   2   3     2080.82     1931.19    184.69 o 
  -4   2   3     3138.40     3129.09    203.61 o 
  -3   2   3    31562.88    33141.95    504.88 o 
  -2   2   3    35718.68    37391.95    962.39 o 
  -1   2   3      367.65      419.21    232.04 o 
   0   2   3    23447.52    23755.45    524.65 o 
   1   2   3     5205.06     6163.30    320.42 o 
   2   2   3    97902.38   107257.17   1925.85 o 
   3   2   3      679.20      681.51    202.12 o 
   4   2   3      677.21     1015.75    182.75 o 
   5   2   3    46788.48    44002.51    444.36 o 
   6   2   3      827.26      799.96    133.58 o 
   7   2   3    19450.49    18640.77    285.21 o 
   8   2   3    14648.57    14361.08    237.79 o 
   9   2   3     2020.27     1687.86    142.72 o 
  10   2   3    12049.39    11549.63    226.62 o 
  11   2   3     7286.52     7846.43    226.67 o 
  12   2   3      448.54      179.87    218.73 o 
  13   2   3     2008.58     1667.47    187.79 o 
  14   2   3     6789.24     6432.25    262.27 o 
  15   2   3      840.95      825.03    253.40 o 
  16   2   3     1324.44     1364.52    233.84 o 
  17   2   3     4984.67     3931.16    335.65 o 
 -17   3   3      289.09       60.82    190.99 o 
 -16   3   3     2962.84     3006.23    272.45 o 
 -15   3   3      289.58      231.14    256.92 o 
 -14   3   3     5276.59     5259.76    233.74 o 
 -13   3   3     1057.21      769.76    221.59 o 
 -12   3   3      355.08      362.51    218.22 o 
 -11   3   3     2447.64     2363.92    217.36 o 
 -10   3   3    25933.49    24757.93    328.73 o 
  -9   3   3      764.68      578.31    145.56 o 
  -8   3   3    35284.92    33803.30    664.57 o 
  -7   3   3     9877.21     9186.09    206.19 o 
  -6   3   3      736.39      572.25    128.40 o 
  -5   3   3    23524.33    23222.05    338.34 o 
  -4   3   3    61833.75    66746.14   1327.49 o 
  -3   3   3    15590.98    16472.88    351.05 o 
  -2   3   3    73120.97    82527.31   1370.63 o 
  -1   3   3     7328.96     8031.17    354.81 o 
   0   3   3     1200.79     1273.13    188.80 o 
   1   3   3     1394.04     1292.64    227.58 o 
   2   3   3     5805.93     5501.28    285.46 o 
   3   3   3    53733.54    55266.64    566.54 o 
   4   3   3    53366.48    57979.65    526.21 o 
   5   3   3      140.11      144.00    135.91 o 
   6   3   3     9633.12     9635.72    284.30 o 
   7   3   3    31325.31    31267.57    340.41 o 
   8   3   3      572.39      557.56    129.93 o 
   9   3   3     5566.26     5077.82    177.51 o 
  10   3   3     6084.91     5457.82    243.56 o 
  11   3   3       20.89      128.55    191.54 o 
  12   3   3     7637.06     7776.44    247.63 o 
  13   3   3      626.17      657.20    206.03 o 
  14   3   3     1905.42     1598.09    230.08 o 
  15   3   3     1256.71     1648.76    297.25 o 
  16   3   3      593.49      684.74    242.36 o 
  17   3   3      608.03      597.16    269.19 o 
 -17   4   3       87.47      -56.25    258.43 o 
 -16   4   3      118.89       55.90    213.30 o 
 -15   4   3        7.05     -311.86    207.91 o 
 -14   4   3    12395.44    11922.42    238.46 o 
 -13   4   3       60.17      226.97    206.41 o 
 -12   4   3    22223.84    22886.05    820.96 o 
 -11   4   3     2131.17     2117.51    208.75 o 
 -10   4   3     2467.46     2019.35    126.02 o 
  -9   4   3     2346.41     1843.77    154.10 o 
  -8   4   3     6688.58     6364.65    180.00 o 
  -7   4   3     6954.50     6926.74    211.45 o 
  -6   4   3    19857.32    20293.82    282.49 o 
  -5   4   3      221.99      204.53    122.98 o 
  -4   4   3    26192.92    27434.94    328.82 o 
  -3   4   3    10359.92    10735.81    274.63 o 
  -2   4   3       84.32      199.90    185.68 o 
  -1   4   3    15494.18    18004.63    413.22 o 
   0   4   3    19164.09    21840.78    436.70 o 
   1   4   3       91.54      125.75    174.49 o 
   2   4   3   145957.94   165520.92   1815.55 o 
   3   4   3    27649.77    31134.28    815.01 o 
   4   4   3    56289.54    57857.36    514.12 o 
   5   4   3    10689.12     8998.84    316.64 o 
   6   4   3    13578.95    12250.50    241.88 o 
   7   4   3     2254.32     1985.68    210.34 o 
   8   4   3    49696.29    47869.43    704.10 o 
   9   4   3       86.89       -6.76    132.84 o 
  10   4   3     6793.12     6415.79    182.69 o 
  11   4   3       62.57       25.30    208.41 o 
  12   4   3     1609.39     1584.20    185.21 o 
  13   4   3     1335.79     1323.22    210.16 o 
  14   4   3    14900.13    14935.08    449.33 o 
  15   4   3      222.72      559.17    244.57 o 
  16   4   3     8674.83     8576.73    267.76 o 
 -17   5   3      365.70      487.30    262.46 o 
 -16   5   3     6654.99     6740.10    236.69 o 
 -15   5   3      147.61      -70.99    230.09 o 
 -14   5   3     2899.29     2600.44    176.35 o 
 -13   5   3     1865.10     1948.05    180.42 o 
 -12   5   3     1004.32      820.70    168.55 o 
 -11   5   3     1686.69     1715.74    206.90 o 
 -10   5   3    13134.07    12644.30    203.07 o 
  -9   5   3      769.12      885.78    112.40 o 
  -8   5   3    35461.34    34588.38    471.29 o 
  -7   5   3     1862.51     1561.39    138.52 o 
  -6   5   3    11607.77    11412.43    226.58 o 
  -5   5   3       25.60        8.93    156.76 o 
  -4   5   3    53982.64    57933.74    731.07 o 
  -3   5   3     1027.96     1370.54    195.13 o 
  -2   5   3    80407.48    88686.27    737.72 o 
  -1   5   3     4001.69     4210.53    234.74 o 
   0   5   3     2578.32     2794.85    253.73 o 
   1   5   3      742.23      577.11    146.95 o 
   2   5   3    16884.49    18835.43    287.34 o 
   3   5   3     4443.06     4746.87    192.42 o 
   4   5   3    84383.34    85900.53   1347.33 o 
   5   5   3       24.67       59.97    110.57 o 
   6   5   3    27488.97    26919.56    368.46 o 
   7   5   3     1352.80     1241.27    148.31 o 
   8   5   3     3765.74     3588.85    161.72 o 
   9   5   3      247.34      174.14    144.64 o 
  10   5   3    12396.51    13512.06    516.51 o 
  11   5   3      680.95      498.50    195.08 o 
  12   5   3     8318.70     8284.77    254.34 o 
  13   5   3      486.26      345.50    177.61 o 
  14   5   3      235.21      587.64    263.79 o 
  15   5   3      124.88      -48.10    226.17 o 
  16   5   3      118.18      330.96    237.85 o 
 -17   6   3     3653.68     4428.62    326.13 o 
 -16   6   3       24.39      180.35    186.81 o 
 -15   6   3     3355.02     3638.65    227.52 o 
 -14   6   3    10609.56     9849.00    336.25 o 
 -13   6   3      647.18      331.92    171.61 o 
 -12   6   3    14228.64    15271.12    250.41 o 
 -11   6   3      683.90      569.64    233.68 o 
 -10   6   3     4389.98     3929.21    152.33 o 
  -9   6   3      149.12       57.96    133.71 o 
  -8   6   3      812.62      554.18    110.51 o 
  -7   6   3       95.75      115.71    135.37 o 
  -6   6   3    33802.71    32111.78    460.24 o 
  -5   6   3     1328.90     1029.13    143.01 o 
  -4   6   3    25984.55    26956.17    338.18 o 
  -3   6   3    35360.27    36839.94    444.55 o 
  -2   6   3     3053.76     2766.72    193.55 o 
  -1   6   3    14030.02    18276.33    338.66 o 
   0   6   3    85780.41    94972.68   1254.28 o 
   1   6   3     6567.65     8055.80    346.10 o 
   2   6   3    38830.10    41200.95    893.08 o 
   3   6   3      111.63      164.47    115.76 o 
   4   6   3     2422.61     2342.68    143.98 o 
   5   6   3     4950.08     5387.94    173.44 o 
   6   6   3      688.88      683.82    131.74 o 
   7   6   3      127.14      162.76    113.37 o 
   8   6   3    28500.53    26066.00    278.09 o 
   9   6   3     8875.02     8181.06    174.53 o 
  10   6   3    11718.38    12660.44    262.41 o 
  11   6   3     5886.43     6052.41    241.98 o 
  12   6   3     2448.08     2138.39    218.64 o 
  13   6   3     3572.11     3312.64    177.97 o 
  14   6   3     9925.60     9930.72    247.19 o 
  15   6   3      224.84     -193.33    240.98 o 
  16   6   3     9593.74     9387.15    369.63 o 
 -16   7   3     6244.30     6954.05    308.72 o 
 -15   7   3     1460.82     1574.73    201.54 o 
 -14   7   3     2754.22     2998.08    298.67 o 
 -13   7   3     4242.27     3777.51    214.40 o 
 -12   7   3      441.29      335.37    169.01 o 
 -11   7   3     8313.85     8646.52    229.47 o 
 -10   7   3     8691.19     9348.96    231.93 o 
  -9   7   3     2511.02     2084.72    160.11 o 
  -8   7   3    16950.90    16573.06    269.45 o 
  -7   7   3     7279.46     6808.95    169.76 o 
  -6   7   3     4374.51     4175.52    190.90 o 
  -5   7   3    36006.05    35867.55    347.88 o 
  -4   7   3     1403.95     1213.41    154.96 o 
  -3   7   3      627.36      608.92    148.51 o 
  -2   7   3    56536.61    61677.38    543.58 o 
  -1   7   3    44803.99    50874.60   1477.91 o 
   0   7   3    19107.76    19784.06    459.54 o 
   1   7   3    20524.12    22098.49    316.98 o 
   2   7   3    40519.23    43602.54    406.82 o 
   3   7   3    14324.59    15037.80    249.39 o 
   4   7   3    19460.33    18809.81    349.20 o 
   5   7   3      297.21      394.39    115.75 o 
   6   7   3     2973.38     2909.09    157.34 o 
   7   7   3    17922.87    17447.05    307.40 o 
   8   7   3      169.47      162.52    101.42 o 
   9   7   3     3544.34     3419.99    139.26 o 
  10   7   3    13134.93    13990.72    302.41 o 
  11   7   3      148.50      160.61    190.98 o 
  12   7   3     8370.24     8379.30    306.57 o 
  13   7   3     1166.07     1199.97    172.39 o 
  14   7   3      782.60     1379.90    229.40 o 
  15   7   3     2393.62     2223.48    204.17 o 
  16   7   3      321.01      308.46    256.59 o 
 -16   8   3       45.07      209.31    218.24 o 
 -15   8   3    14262.02    14916.32    386.10 o 
 -14   8   3     2020.03     2257.18    226.60 o 
 -13   8   3       31.77       73.25    162.51 o 
 -12   8   3     1274.40     1043.42    197.04 o 
 -11   8   3    13348.34    14000.59    263.65 o 
 -10   8   3     1633.32     1757.68    173.21 o 
  -9   8   3     9116.07     8554.39    181.30 o 
  -8   8   3      548.93      328.78    159.49 o 
  -7   8   3      157.73       63.12    121.52 o 
  -6   8   3     3848.67     3083.68    143.13 o 
  -5   8   3    19396.81    18899.86    278.75 o 
  -4   8   3     1327.61     1177.46    126.98 o 
  -3   8   3    26783.64    26045.08    349.98 o 
  -2   8   3      180.19      143.55    131.43 o 
  -1   8   3    52668.09    56050.00    770.55 o 
   0   8   3    10703.59    10177.61    239.56 o 
   1   8   3     2201.99     2049.16    164.04 o 
   2   8   3    23346.96    23632.31    343.87 o 
   3   8   3     6129.27     5733.60    180.64 o 
   4   8   3      666.08      587.70    123.34 o 
   5   8   3     8949.56     8821.22    196.69 o 
   6   8   3      615.88      550.14    127.47 o 
   7   8   3       92.57       61.64    108.90 o 
   8   8   3      138.91      137.95    101.88 o 
   9   8   3     5987.13     6415.16    212.29 o 
  10   8   3     1298.06     1108.63    175.37 o 
  11   8   3    19195.95    20771.48    272.01 o 
  12   8   3       63.31       87.43    161.98 o 
  13   8   3     5677.25     4948.10    196.44 o 
  14   8   3     4599.88     4552.46    226.98 o 
  15   8   3     1103.37     1105.87    203.67 o 
  16   8   3      947.65      923.14    374.80 o 
 -16   9   3       90.21      173.51    301.11 o 
 -15   9   3     1977.68     1787.08    215.55 o 
 -14   9   3     1340.83     1784.73    202.90 o 
 -13   9   3    11251.89    10421.71    246.73 o 
 -12   9   3      145.49      111.17    173.29 o 
 -11   9   3    13373.32    14889.93    286.31 o 
 -10   9   3      541.24      511.64    174.70 o 
  -9   9   3     2008.84     2003.24    219.26 o 
  -8   9   3       61.28       91.03    142.23 o 
  -7   9   3    25139.81    25018.70    303.10 o 
  -6   9   3        3.40      109.45    113.11 o 
  -5   9   3    25442.84    25704.09    294.97 o 
  -4   9   3      124.30      124.72    106.12 o 
  -3   9   3     8613.84     9397.52    242.18 o 
  -2   9   3     5374.36     5311.82    210.58 o 
  -1   9   3    11754.59    12210.89    266.04 o 
   0   9   3     2041.30     1928.61    233.80 o 
   1   9   3    93410.49    96087.39    739.97 o 
   2   9   3     1810.13     1662.98    145.78 o 
   3   9   3     3487.39     3185.50    151.01 o 
   4   9   3     4726.98     4411.54    166.48 o 
   5   9   3     8863.56     9021.03    345.37 o 
   6   9   3      428.91      313.88    118.34 o 
   7   9   3    10917.08    10196.76    252.08 o 
   8   9   3       83.82       32.28    106.23 o 
   9   9   3    11005.79    12115.46    281.96 o 
  10   9   3       96.45        0.32    169.16 o 
  11   9   3      425.60      418.55    167.71 o 
  12   9   3     2030.14     1719.19    212.82 o 
  13   9   3     1846.03     2230.10    257.00 o 
  14   9   3        9.26       11.07    204.44 o 
  15   9   3     9273.22     8613.17    294.18 o 
 -15  10   3    11653.90    12063.74    273.09 o 
 -14  10   3     2916.95     2863.19    218.83 o 
 -13  10   3     5743.93     5834.22    246.32 o 
 -12  10   3       20.63     -127.42    199.55 o 
 -11  10   3     4843.83     5013.48    235.08 o 
 -10  10   3        1.69      175.95    222.35 o 
  -9  10   3    21640.73    23878.10    398.57 o 
  -8  10   3     2130.48     1893.55    140.97 o 
  -7  10   3      458.08      455.10    125.76 o 
  -6  10   3     6502.61     6124.78    173.33 o 
  -5  10   3    17308.72    16999.38    231.86 o 
  -4  10   3       19.59      -62.65    108.33 o 
  -3  10   3    41085.90    40921.02    620.62 o 
  -2  10   3      128.72      272.67    138.07 o 
  -1  10   3    43839.85    44529.44    426.36 o 
   0  10   3      316.54      356.37    122.35 o 
   1  10   3     7004.25     6927.61    205.82 o 
   2  10   3      744.36      939.49    144.44 o 
   3  10   3     8624.53     8341.18    179.76 o 
   4  10   3      334.32      400.25    112.30 o 
   5  10   3    18394.20    18179.61    256.12 o 
   6  10   3     1081.84      955.94    130.54 o 
   7  10   3      278.24      238.33    107.64 o 
   8  10   3     2275.80     2564.67    175.38 o 
   9  10   3     3128.94     3154.01    233.50 o 
  10  10   3     7352.30     7712.74    217.46 o 
  11  10   3    13164.80    13868.16    350.36 o 
  12  10   3      235.13       52.24    164.94 o 
  13  10   3    13699.43    15426.00    287.93 o 
  14  10   3      127.72      -67.27    242.21 o 
  15  10   3      171.23      188.71    225.05 o 
 -15  11   3      133.66     -203.10    206.18 o 
 -14  11   3      797.73      813.13    267.24 o 
 -13  11   3     8180.26     8721.94    320.64 o 
 -12  11   3       82.94       10.78    219.39 o 
 -11  11   3     9364.43    10086.35    264.44 o 
 -10  11   3     4088.20     3908.66    260.05 o 
  -9  11   3       74.64      106.29    184.20 o 
  -8  11   3     4132.94     4575.06    232.16 o 
  -7  11   3     7409.13     7166.90    192.10 o 
  -6  11   3      472.20      330.29    104.85 o 
  -5  11   3    11492.48    11054.79    213.72 o 
  -4  11   3     4786.95     4806.14    228.33 o 
  -3  11   3     6459.91     6246.58    191.72 o 
  -2  11   3     8386.84     8946.02    219.79 o 
  -1  11   3     7811.79     7463.79    219.44 o 
   0  11   3     6281.77     6593.93    207.89 o 
   1  11   3    25349.59    25343.22    312.78 o 
   2  11   3    15754.93    16672.12    322.11 o 
   3  11   3    14466.63    13892.89    254.76 o 
   4  11   3    11225.31    10741.47    188.90 o 
   5  11   3     4792.40     4780.62    159.27 o 
   6  11   3      732.92      511.51    125.04 o 
   7  11   3    16461.40    17636.95    276.31 o 
   8  11   3      979.15      801.21    184.67 o 
   9  11   3     5785.54     6062.26    262.52 o 
  10  11   3      451.55      352.68    204.98 o 
  11  11   3     1296.27     1325.73    204.92 o 
  12  11   3     1765.47     1734.70    229.31 o 
  13  11   3     2733.00     2933.81    242.42 o 
  14  11   3     1108.18     1566.29    202.17 o 
  15  11   3     4107.45     4362.60    287.71 o 
 -15  12   3     2904.61     3427.69    300.20 o 
 -14  12   3     2623.46     2128.74    255.69 o 
 -13  12   3     3726.83     3905.01    239.47 o 
 -12  12   3     6075.23     6373.32    251.43 o 
 -11  12   3     1533.21     1316.66    228.59 o 
 -10  12   3      148.34       44.75    183.51 o 
  -9  12   3      526.68      373.74    177.87 o 
  -8  12   3     6034.59     6251.57    303.00 o 
  -7  12   3     1097.86     1067.06    228.01 o 
  -6  12   3    15999.97    15523.05    218.17 o 
  -5  12   3       55.22       20.73    111.81 o 
  -4  12   3     9144.31     9199.43    183.99 o 
  -3  12   3    27385.72    26261.99    308.37 o 
  -2  12   3      369.71      252.10    136.61 o 
  -1  12   3    13416.37    12744.96    240.62 o 
   0  12   3    10867.75    10688.65    347.33 o 
   1  12   3     2255.84     2179.58    150.10 o 
   2  12   3    11970.65    11861.59    240.54 o 
   3  12   3      772.41      490.39    122.81 o 
   4  12   3     7105.78     6185.92    164.97 o 
   5  12   3    10076.83     8899.07    200.19 o 
   6  12   3     8570.52     9760.33    292.37 o 
   7  12   3      106.79      102.15    191.02 o 
   8  12   3    13518.18    15147.10    287.38 o 
   9  12   3    13691.77    14361.53    268.65 o 
  10  12   3     9796.66     9892.41    265.60 o 
  11  12   3     8214.07     8032.23    315.91 o 
  12  12   3      166.80      148.00    198.37 o 
  13  12   3     2357.19     2510.84    285.92 o 
  14  12   3     7852.79     7442.29    271.52 o 
 -14  13   3     1589.50     1247.54    304.43 o 
 -13  13   3     1904.59     2042.12    235.44 o 
 -12  13   3      351.40      720.81    223.52 o 
 -11  13   3     1281.49     1155.64    189.28 o 
 -10  13   3    17399.25    18773.73    303.46 o 
  -9  13   3      557.00      223.02    191.07 o 
  -8  13   3    11350.43    12409.85    327.98 o 
  -7  13   3     1163.46      969.01    173.82 o 
  -6  13   3     1239.20     1210.95    212.39 o 
  -5  13   3      512.18      231.79    149.74 o 
  -4  13   3     7267.90     6995.65    163.09 o 
  -3  13   3     1322.86     1151.02    143.79 o 
  -2  13   3    29605.85    29015.50    322.96 o 
  -1  13   3      472.93      297.10    134.65 o 
   0  13   3     6773.79     6565.23    198.04 o 
   1  13   3      214.79      258.80    125.29 o 
   2  13   3     3894.21     3698.93    146.07 o 
   3  13   3     1559.92     1543.83    129.98 o 
   4  13   3    28795.33    26536.26    294.42 o 
   5  13   3     3041.20     3142.23    177.77 o 
   6  13   3    19197.83    21034.16    488.53 o 
   7  13   3     5127.36     5305.41    252.12 o 
   8  13   3       63.64        6.94    189.50 o 
   9  13   3     5709.02     5452.76    226.78 o 
  10  13   3     2456.09     2014.77    204.95 o 
  11  13   3        5.11      297.86    239.09 o 
  12  13   3     6053.30     6218.09    263.59 o 
  13  13   3     1761.53     1773.57    218.62 o 
  14  13   3      823.06      633.05    572.19 o 
 -14  14   3     4010.22     4770.75    319.30 o 
 -13  14   3       43.91      -15.06    255.11 o 
 -12  14   3     8501.24     8421.04    450.22 o 
 -11  14   3     6448.24     6720.20    338.36 o 
 -10  14   3      592.52      720.02    200.56 o 
  -9  14   3      339.58      242.58    218.10 o 
  -8  14   3     6840.70     6832.43    245.48 o 
  -7  14   3     1085.39     1011.46    164.53 o 
  -6  14   3    27086.79    29769.47    457.15 o 
  -5  14   3     2212.29     2188.58    191.19 o 
  -4  14   3    12778.50    14349.03    246.61 o 
  -3  14   3     4574.93     4575.67    350.46 o 
  -2  14   3     1379.16     1238.09    133.84 o 
  -1  14   3      547.75      416.16    117.88 o 
   0  14   3     7757.91     7252.19    200.27 o 
   1  14   3      236.97       65.03    142.52 o 
   2  14   3    17223.52    15542.05    322.81 o 
   3  14   3        2.04      -68.96    169.10 o 
   4  14   3       46.49       72.41    191.74 o 
   5  14   3     3715.52     3824.29    184.75 o 
   6  14   3     3454.57     3613.31    211.44 o 
   7  14   3      705.64      768.02    237.06 o 
   8  14   3    15559.62    16542.32    296.14 o 
   9  14   3      702.65      816.44    190.13 o 
  10  14   3     7456.14     7560.04    335.11 o 
  11  14   3      784.27      724.66    215.68 o 
  12  14   3      402.26      742.26    224.04 o 
  13  14   3      675.04      646.39    266.38 o 
 -13  15   3       92.50      113.48    255.49 o 
 -12  15   3      488.77      565.54    218.89 o 
 -11  15   3     1433.22     1096.22    233.21 o 
 -10  15   3     6282.27     6247.68    254.14 o 
  -9  15   3       14.09        5.91    189.69 o 
  -8  15   3    21634.14    24016.17    356.35 o 
  -7  15   3      957.90      587.12    190.56 o 
  -6  15   3      837.64      844.02    174.10 o 
  -5  15   3     6750.03     7053.62    216.83 o 
  -4  15   3    13243.97    14255.75    238.62 o 
  -3  15   3     3439.15     3449.78    200.23 o 
  -2  15   3    14155.10    16275.10    377.80 o 
  -1  15   3     4458.42     4842.95    208.98 o 
   0  15   3     1885.64     1728.76    214.39 o 
   1  15   3     2053.69     2347.90    193.48 o 
   2  15   3     2610.02     2809.56    184.77 o 
   3  15   3      602.11      451.27    184.55 o 
   4  15   3    15930.48    17294.53    256.52 o 
   5  15   3     2799.05     2800.07    197.81 o 
   6  15   3    18608.19    20180.96    324.09 o 
   7  15   3      762.79      545.55    209.48 o 
   8  15   3      682.67      583.43    206.65 o 
   9  15   3       39.62      210.87    198.23 o 
  10  15   3     8379.35     9474.97    280.23 o 
  11  15   3       71.51      353.83    217.90 o 
  12  15   3     4044.77     3824.20    392.45 o 
 -12  16   3     2081.55     2204.06    317.08 o 
 -11  16   3     4662.79     3986.40    258.01 o 
 -10  16   3     1492.12     1406.94    252.70 o 
  -9  16   3     2894.97     2676.93    265.33 o 
  -8  16   3      676.39      390.34    167.11 o 
  -7  16   3     2183.74     1892.32    187.63 o 
  -6  16   3    15446.49    16591.04    318.16 o 
  -5  16   3      634.95      368.02    170.66 o 
  -4  16   3     2427.24     2397.99    180.37 o 
  -3  16   3      665.16      586.60    208.10 o 
  -2  16   3     1012.20      599.70    252.93 o 
  -1  16   3      126.92      158.20    190.35 o 
   0  16   3    12742.09    13783.14    268.50 o 
   1  16   3      293.04      231.66    191.06 o 
   2  16   3     9642.31    10420.98    233.40 o 
   3  16   3     4074.88     3948.89    194.77 o 
   4  16   3     3101.60     2657.95    197.21 o 
   5  16   3     4460.46     4222.89    245.81 o 
   6  16   3     4204.41     4494.73    203.80 o 
   7  16   3     6411.74     5809.36    229.69 o 
   8  16   3    15389.46    14878.40    282.90 o 
   9  16   3       52.69     -351.79    248.06 o 
  10  16   3      814.42      944.38    321.07 o 
  11  16   3     2403.03     2425.43    237.64 o 
  12  16   3     2297.29     2537.33    307.83 o 
 -12  17   3       75.89      159.71    270.27 o 
 -11  17   3     3388.49     2746.10    280.78 o 
 -10  17   3     3016.94     2880.87    242.11 o 
  -9  17   3      106.01      341.57    223.28 o 
  -8  17   3     3574.68     3633.11    264.17 o 
  -7  17   3     4697.48     4293.99    205.89 o 
  -6  17   3     1049.71      904.00    189.83 o 
  -5  17   3    13386.09    13884.81    249.51 o 
  -4  17   3     2445.63     2373.17    255.43 o 
  -3  17   3     1309.63     1050.68    195.06 o 
  -2  17   3      815.55      752.54    207.22 o 
  -1  17   3     4281.44     4475.86    214.59 o 
   0  17   3      131.69      168.60    189.33 o 
   1  17   3    23804.96    26065.03    324.33 o 
   2  17   3      364.42      541.52    178.12 o 
   3  17   3     2976.13     2784.25    179.15 o 
   4  17   3     6633.33     6805.34    230.98 o 
   5  17   3        9.95      -70.57    165.91 o 
   6  17   3     2279.94     2411.79    208.29 o 
   7  17   3     5790.26     5872.89    408.42 o 
   8  17   3       19.27      127.27    266.22 o 
   9  17   3     6059.63     6224.10    273.20 o 
  10  17   3     1877.64     1436.69    254.12 o 
  11  17   3      390.94      367.89    274.33 o 
 -11  18   3     1845.68     2392.08    359.92 o 
 -10  18   3      873.88     1097.82    243.62 o 
  -9  18   3    11859.93    12900.27    417.18 o 
  -8  18   3      702.44      984.13    201.88 o 
  -7  18   3     7314.03     7651.91    236.14 o 
  -6  18   3     1009.17     1109.96    217.02 o 
  -5  18   3      490.19      460.27    155.32 o 
  -4  18   3     1435.37     1215.84    166.08 o 
  -3  18   3     9868.01     9734.37    278.98 o 
  -2  18   3       75.47     -110.48    169.45 o 
  -1  18   3     4090.24     3858.41    215.17 o 
   0  18   3      240.11      199.14    189.15 o 
   1  18   3     1394.93      980.18    185.99 o 
   2  18   3       28.16     -156.99    177.92 o 
   3  18   3     5624.01     5059.77    199.89 o 
   4  18   3      240.86       86.32    177.88 o 
   5  18   3    15225.62    15158.95    247.97 o 
   6  18   3     2833.00     3171.68    225.84 o 
   7  18   3     5197.31     5041.60    251.67 o 
   8  18   3      367.38      188.44    214.68 o 
   9  18   3     1092.81      841.66    245.58 o 
  10  18   3        1.06     -197.69    235.77 o 
 -10  19   3      373.23      593.06    294.28 o 
  -9  19   3      713.57      679.18    223.24 o 
  -8  19   3      444.29      475.52    259.08 o 
  -7  19   3     4007.99     3817.68    213.78 o 
  -6  19   3       21.26       60.03    186.99 o 
  -5  19   3    11288.82    12678.73    421.49 o 
  -4  19   3     3107.38     2472.70    212.01 o 
  -3  19   3      682.90      906.57    185.75 o 
  -2  19   3      154.54      325.21    183.54 o 
  -1  19   3     1320.44     1020.68    193.50 o 
   0  19   3        8.50       83.45    180.34 o 
   1  19   3    10029.43     9626.99    271.00 o 
   2  19   3        1.78      113.51    151.61 o 
   3  19   3     5764.42     4904.21    234.57 o 
   4  19   3      247.84      469.94    207.36 o 
   5  19   3      377.36      886.99    203.20 o 
   6  19   3       23.73      140.98    201.19 o 
   7  19   3     7650.67     7567.16    357.83 o 
   8  19   3      330.49        6.69    205.43 o 
   9  19   3     3168.39     3119.20    277.05 o 
  -8  20   3     1410.41     1223.77    204.28 o 
  -7  20   3     4966.71     4210.77    237.65 o 
  -6  20   3      528.51      284.97    189.93 o 
  -5  20   3      304.57      119.00    197.85 o 
  -4  20   3       61.19      382.01    220.52 o 
  -3  20   3     5488.41     5722.94    268.19 o 
  -2  20   3        9.05      199.94    228.03 o 
  -1  20   3     6465.44     6907.62    274.57 o 
   0  20   3      329.54      395.00    229.22 o 
   1  20   3       67.14      353.76    212.71 o 
   2  20   3     1794.44     1753.89    233.70 o 
   3  20   3     8107.11     8460.05    259.78 o 
   4  20   3     3711.94     3018.21    217.66 o 
   5  20   3    13199.96    13752.27    335.88 o 
   6  20   3      220.97      219.04    227.56 o 
   7  20   3      306.84      208.74    222.19 o 
   8  20   3     2327.52     1832.23    271.88 o 
  -7  21   3     1329.56     1805.86    283.98 o 
  -6  21   3      233.82       79.59    219.95 o 
  -5  21   3     2544.27     2474.44    254.82 o 
  -4  21   3     2426.30     2258.82    199.05 o 
  -3  21   3     1407.72     1562.27    230.43 o 
  -2  21   3     5236.46     4785.93    258.50 o 
  -1  21   3      953.54      923.45    230.54 o 
   0  21   3     3181.12     3275.45    314.12 o 
   1  21   3     5663.61     5748.05    243.44 o 
   2  21   3      108.28      203.84    186.61 o 
   3  21   3     2515.57     2569.95    219.74 o 
   4  21   3     4373.30     3765.71    231.43 o 
   5  21   3      271.65      509.31    212.29 o 
   6  21   3     1085.48     1076.45    234.68 o 
  -5  22   3      748.58      729.45    225.67 o 
  -4  22   3     1214.38     1064.73    203.10 o 
  -3  22   3      881.54      847.36    221.77 o 
  -2  22   3       17.01     -176.82    217.91 o 
  -1  22   3     3199.62     3407.07    265.71 o 
   0  22   3     4149.09     3762.96    587.52 o 
   1  22   3      315.97      153.96    208.88 o 
   2  22   3     6833.51     5711.04    240.32 o 
   3  22   3     6681.35     5916.41    288.55 o 
   4  22   3      742.18     1154.78    270.14 o 
  -1  23   3      263.32      183.93    323.17 o 
   0  23   3     3353.37     3195.79    280.79 o 
 -16   0   4     1601.39     1953.09    330.84 o 
 -14   0   4      136.09       91.13    254.34 o 
 -12   0   4     2200.06     2347.88    286.52 o 
 -10   0   4    17924.46    16904.82    405.52 o 
  -8   0   4     8219.64     7148.09    318.53 o 
  -6   0   4    43236.35    41033.84    691.68 o 
  -4   0   4    61824.45    60914.42   3275.13 o 
  -2   0   4   129007.70   157075.75   7636.98 o 
   0   0   4   217635.73   269024.03   4033.08 o 
   2   0   4   115618.13   120954.52   1316.93 o 
   4   0   4    12801.66    14503.03    505.44 o 
   6   0   4    34844.67    35661.46    544.82 o 
   8   0   4    66090.02    64944.73    649.19 o 
  10   0   4     6609.51     6285.56    245.20 o 
  12   0   4      188.09       97.06    252.68 o 
  14   0   4     3651.17     2481.80    361.53 o 
  16   0   4     2910.77     2376.40    329.52 o 
 -17   1   4      307.18      551.61    232.58 o 
 -16   1   4     5901.12     6078.54    311.48 o 
 -15   1   4      245.21      490.49    256.33 o 
 -14   1   4     4060.11     3750.60    228.63 o 
 -13   1   4      706.79      546.94    203.83 o 
 -12   1   4      637.23      470.53    204.64 o 
 -11   1   4     7068.69     6560.97    214.21 o 
 -10   1   4    51751.59    48965.04    770.07 o 
  -9   1   4      874.10      716.28    132.28 o 
  -8   1   4    37768.29    35867.13    409.29 o 
  -7   1   4      267.53      136.07    136.07 o 
  -6   1   4     4127.23     3462.61    213.50 o 
  -5   1   4     2528.01     2982.72    210.16 o 
  -4   1   4    35635.89    38906.97    528.73 o 
  -3   1   4      853.15     1052.36    192.78 o 
  -2   1   4    13687.66    13781.20    550.64 o 
  -1   1   4     2504.77     2825.27    433.88 o 
   0   1   4      314.62      259.11    241.18 o 
   1   1   4    14252.64    14527.53    509.76 o 
   2   1   4    49472.69    50671.54   1028.25 o 
   3   1   4    58297.46    63065.08    830.14 o 
   4   1   4    52783.63    55282.49    661.64 o 
   5   1   4      270.90      361.95    128.95 o 
   6   1   4    38944.88    36687.40    572.78 o 
   7   1   4     2014.11     1782.16    157.61 o 
   8   1   4    14880.40    14318.99    251.57 o 
   9   1   4     2742.90     2466.70    245.11 o 
  10   1   4     6107.72     5600.08    176.45 o 
  11   1   4      481.98      310.37    193.50 o 
  12   1   4     7818.94     8214.38    252.39 o 
  13   1   4      162.11     -317.21    217.40 o 
  14   1   4     1119.06     1126.93    301.04 o 
  15   1   4     2422.61     2660.46    239.12 o 
  16   1   4     5309.23     5090.72    407.63 o 
 -17   2   4      367.37      337.25    250.34 o 
 -16   2   4     2192.48     2091.48    275.45 o 
 -15   2   4     2520.33     2616.40    256.19 o 
 -14   2   4      668.20      754.55    199.65 o 
 -13   2   4     3277.76     3176.04    254.42 o 
 -12   2   4     2419.54     2167.01    218.72 o 
 -11   2   4     1659.94     1555.88    233.52 o 
 -10   2   4     1021.71      792.85    138.49 o 
  -9   2   4    24742.17    23940.53    379.03 o 
  -8   2   4     3994.74     3743.89    189.78 o 
  -7   2   4     8796.63     8857.67    245.57 o 
  -6   2   4    64140.23    64108.99    815.62 o 
  -5   2   4      672.80      621.47    137.78 o 
  -4   2   4    75457.93    80200.88    923.17 o 
  -3   2   4    14084.28    15067.75    378.99 o 
  -2   2   4      171.50      133.28    222.55 o 
  -1   2   4    67961.91    77531.77   2341.62 o 
   0   2   4     1557.44     1695.27    221.11 o 
   1   2   4     7960.39     7875.28    299.92 o 
   2   2   4     1084.94      833.86    191.75 o 
   3   2   4     3349.89     3286.11    210.28 o 
   4   2   4      889.75      871.59    150.49 o 
   5   2   4    15984.57    16619.80    460.87 o 
   6   2   4    25271.86    24399.83    320.25 o 
   7   2   4     2123.34     1977.92    158.33 o 
   8   2   4    18218.92    17019.95    347.75 o 
   9   2   4     1175.15      846.31    132.77 o 
  10   2   4    18581.82    16636.00    367.69 o 
  11   2   4      182.33       34.54    191.86 o 
  12   2   4      108.35       72.10    206.27 o 
  13   2   4     6087.47     6149.56    226.14 o 
  14   2   4     2204.16     1883.39    194.64 o 
  15   2   4      171.86      584.17    241.36 o 
  16   2   4     2055.21     2591.82    237.52 o 
 -17   3   4     2509.14     2095.85    236.70 o 
 -16   3   4     3066.17     2823.11    290.88 o 
 -15   3   4      651.71      796.54    199.49 o 
 -14   3   4      278.03      332.10    198.14 o 
 -13   3   4    25344.72    27084.10    355.72 o 
 -12   3   4     6356.53     6476.88    247.20 o 
 -11   3   4    15372.54    16955.58    531.63 o 
 -10   3   4     7783.46     7211.91    219.50 o 
  -9   3   4      670.54      564.53    126.58 o 
  -8   3   4    17802.21    16622.88    250.22 o 
  -7   3   4    22277.82    21705.33    300.69 o 
  -6   3   4    10526.65     9574.62    221.32 o 
  -5   3   4    19263.29    18282.30    311.76 o 
  -4   3   4      788.23     1058.40    192.07 o 
  -3   3   4    22505.20    24586.54    416.47 o 
  -2   3   4     6127.72     6389.71    312.72 o 
  -1   3   4     3317.07     4588.98    285.55 o 
   0   3   4     9440.37     9915.09    317.21 o 
   1   3   4     7978.29     8619.99    285.25 o 
   2   3   4     1284.65     1371.22    186.81 o 
   3   3   4   125172.54   136635.27   4454.37 o 
   4   3   4    19408.38    18527.70    314.54 o 
   5   3   4     1266.26     1401.45    142.99 o 
   6   3   4    32635.12    30608.53    618.20 o 
   7   3   4    26476.16    26084.29    318.56 o 
   8   3   4     4022.31     3803.38    176.32 o 
   9   3   4    18728.56    17695.05    487.15 o 
  10   3   4     1092.69      796.73    124.07 o 
  11   3   4     4760.33     4890.10    221.49 o 
  12   3   4     1616.00     1412.08    198.05 o 
  13   3   4     2841.40     2779.34    222.38 o 
  14   3   4      557.17      623.86    181.39 o 
  15   3   4    11433.08    12138.13    391.67 o 
  16   3   4     1145.10     2009.55    263.94 o 
 -17   4   4     3401.09     3321.39    294.47 o 
 -16   4   4     1106.21     1222.71    207.45 o 
 -15   4   4     9082.77    10504.36    380.00 o 
 -14   4   4      393.70      259.64    168.48 o 
 -13   4   4     2866.10     2547.95    180.24 o 
 -12   4   4      555.68      438.79    176.75 o 
 -11   4   4     5102.71     5539.49    201.58 o 
 -10   4   4      557.30      456.42    115.24 o 
  -9   4   4    25518.47    25328.92    460.60 o 
  -8   4   4     1878.56     1725.85    146.91 o 
  -7   4   4    31451.77    31391.09    591.30 o 
  -6   4   4    11242.37     9986.37    229.44 o 
  -5   4   4      790.68      759.99    145.33 o 
  -4   4   4    50845.13    54680.45    512.98 o 
  -3   4   4    43185.75    45059.07    496.58 o 
  -2   4   4     2587.56     2842.22    224.00 o 
  -1   4   4    18949.67    20901.83    437.28 o 
   0   4   4      280.97      301.28    168.54 o 
   1   4   4    22853.88    24364.19    378.02 o 
   2   4   4     3966.10     4370.11    243.36 o 
   3   4   4    77583.33    81450.13   1001.98 o 
   4   4   4     1874.53     1977.00    187.04 o 
   5   4   4    25707.44    23507.20    361.39 o 
   6   4   4     1411.56     1281.12    133.65 o 
   7   4   4     3853.18     4105.21    176.45 o 
   8   4   4     8967.52     8764.99    204.94 o 
   9   4   4     1045.90     1042.86    144.09 o 
  10   4   4     6723.09     7061.19    263.13 o 
  11   4   4    16725.07    18168.25    311.77 o 
  12   4   4        1.08      -56.97    186.84 o 
  13   4   4     4731.78     4796.66    249.53 o 
  14   4   4      200.23      306.23    228.91 o 
  15   4   4      597.37     1122.86    337.27 o 
  16   4   4       21.95     -330.31    220.20 o 
 -17   5   4     4752.51     5113.39    378.13 o 
 -16   5   4     1173.90      908.32    210.13 o 
 -15   5   4     1720.04     1939.55    226.89 o 
 -14   5   4      993.08     1072.61    191.83 o 
 -13   5   4    17445.56    18236.79    339.54 o 
 -12   5   4      157.88       89.59    161.61 o 
 -11   5   4    10693.24    11520.49    259.54 o 
 -10   5   4      156.41      160.24    117.43 o 
  -9   5   4      837.32      708.85    123.95 o 
  -8   5   4     2970.66     2756.81    143.77 o 
  -7   5   4    13446.13    13101.10    279.57 o 
  -6   5   4     1515.64     1470.55    155.52 o 
  -5   5   4    59425.42    59396.93    603.88 o 
  -4   5   4     9719.97    10270.19    238.45 o 
  -3   5   4    14031.39    15540.86    304.29 o 
  -2   5   4    11277.56    12773.14    352.58 o 
  -1   5   4     7180.86     7654.66    274.02 o 
   0   5   4     1397.71     1324.44    167.41 o 
   1   5   4    50686.62    54701.92    914.68 o 
   2   5   4     3978.51     4345.31    197.70 o 
   3   5   4    46983.64    48804.53    470.08 o 
   4   5   4     3092.47     3438.22    157.38 o 
   5   5   4     4834.98     5123.47    188.00 o 
   6   5   4     4575.31     4157.71    173.59 o 
   7   5   4    21527.16    20516.73    280.65 o 
   8   5   4      308.04      220.18    125.09 o 
   9   5   4    31804.11    30520.52    360.44 o 
  10   5   4     1788.22     1594.36    218.37 o 
  11   5   4     7246.31     7615.59    231.53 o 
  12   5   4     6939.71     7103.89    235.97 o 
  13   5   4     8879.33     8216.88    240.24 o 
  14   5   4     1879.70     2258.92    297.35 o 
  15   5   4     8050.98     8795.63    299.48 o 
  16   5   4     1003.32     1045.86    223.30 o 
 -17   6   4     3710.65     4322.25    273.17 o 
 -16   6   4      533.16      801.49    230.77 o 
 -15   6   4    11534.56    11457.32    465.24 o 
 -14   6   4     2508.06     2254.27    181.82 o 
 -13   6   4     4102.86     3661.14    203.95 o 
 -12   6   4     7359.96     7617.99    234.79 o 
 -11   6   4     1551.67     1202.35    171.41 o 
 -10   6   4     3118.70     2792.36    142.47 o 
  -9   6   4    18251.66    17575.34    294.74 o 
  -8   6   4     1752.70     1513.54    139.02 o 
  -7   6   4    16977.76    15640.45    243.09 o 
  -6   6   4      295.83      263.99    129.29 o 
  -5   6   4      384.44      261.27    151.46 o 
  -4   6   4     1147.05     1196.12    168.50 o 
  -3   6   4    62242.20    65317.10   1017.38 o 
  -2   6   4    12813.98    14040.48    307.34 o 
  -1   6   4    48966.81    54529.24    564.91 o 
   0   6   4     5832.48     6516.46    229.73 o 
   1   6   4      256.30      283.11    136.94 o 
   2   6   4    29168.31    29382.93    694.27 o 
   3   6   4    11947.64    12635.68    233.63 o 
   4   6   4     6479.54     6761.98    253.49 o 
   5   6   4    39944.54    38835.83    564.33 o 
   6   6   4       40.91       75.09    104.38 o 
   7   6   4    15462.35    15126.97    215.41 o 
   8   6   4     1692.29     1533.08    118.38 o 
   9   6   4     2018.62     1741.01    143.07 o 
  10   6   4      580.46      463.10    197.52 o 
  11   6   4    11832.43    12512.48    248.93 o 
  12   6   4     3843.98     3249.67    213.43 o 
  13   6   4     4029.01     3328.49    216.51 o 
  14   6   4      414.54      692.71    251.17 o 
  15   6   4      955.24     1350.62    192.14 o 
  16   6   4      783.44      311.16    275.42 o 
 -16   7   4    14957.91    14275.11    435.92 o 
 -15   7   4      832.58      956.70    255.50 o 
 -14   7   4     4857.35     4960.05    261.57 o 
 -13   7   4     3797.80     3661.50    210.44 o 
 -12   7   4     1813.49     1579.39    200.64 o 
 -11   7   4    15179.47    15940.82    264.39 o 
 -10   7   4      805.17      671.19    166.71 o 
  -9   7   4      787.64      688.44    114.74 o 
  -8   7   4     3579.26     3402.02    147.68 o 
  -7   7   4     1629.69     1298.89    146.44 o 
  -6   7   4     6055.47     5930.51    172.06 o 
  -5   7   4    25413.84    25598.48    309.82 o 
  -4   7   4    24120.05    24140.13    473.26 o 
  -3   7   4     4297.00     4101.32    347.51 o 
  -2   7   4    48879.25    54270.00    518.69 o 
  -1   7   4    22601.89    23259.00    486.92 o 
   0   7   4    28170.88    30066.22    492.39 o 
   1   7   4    16908.08    16301.20    274.04 o 
   2   7   4     4555.24     4491.72    172.19 o 
   3   7   4     7096.54     7038.95    214.64 o 
   4   7   4      631.13      672.51    134.51 o 
   5   7   4     2338.95     2313.83    130.82 o 
   6   7   4     9062.56     8852.69    256.44 o 
   7   7   4     7020.28     6382.18    182.89 o 
   8   7   4        3.70       14.90    105.91 o 
   9   7   4    12253.68    13563.12    269.57 o 
  10   7   4    10915.92    11005.29    239.48 o 
  11   7   4       20.31      254.62    177.43 o 
  12   7   4    18346.42    18698.99    396.33 o 
  13   7   4     1652.46     1283.95    164.36 o 
  14   7   4     2981.88     3166.25    206.29 o 
  15   7   4     8947.46     8060.23    292.32 o 
  16   7   4      148.36      371.84    240.11 o 
 -16   8   4      327.14      311.82    212.40 o 
 -15   8   4     3698.91     3827.63    237.77 o 
 -14   8   4     6744.72     7118.07    245.89 o 
 -13   8   4      196.48      185.46    199.21 o 
 -12   8   4    17839.64    19329.36    284.55 o 
 -11   8   4     3677.33     3603.17    217.65 o 
 -10   8   4    22196.53    24627.75    294.16 o 
  -9   8   4     6720.92     5784.50    188.58 o 
  -8   8   4       96.45      138.44    130.41 o 
  -7   8   4      720.34      686.41    121.46 o 
  -6   8   4    13025.20    12799.68    222.36 o 
  -5   8   4     4180.74     4353.13    170.35 o 
  -4   8   4    28935.98    29083.44    511.59 o 
  -3   8   4      457.79      652.99    146.43 o 
  -2   8   4    13319.63    14492.69    447.25 o 
  -1   8   4    16800.13    17869.60    574.06 o 
   0   8   4    72840.65    78946.51    952.22 o 
   1   8   4      185.84      165.07    110.48 o 
   2   8   4    24966.67    23978.68    651.80 o 
   3   8   4      877.02      693.13    129.13 o 
   4   8   4    10411.38    10141.57    221.69 o 
   5   8   4     5703.46     5603.27    175.12 o 
   6   8   4      276.16      177.38    114.93 o 
   7   8   4       38.09       91.28    101.67 o 
   8   8   4    10275.94     9639.67    178.43 o 
   9   8   4      160.14      176.21    181.19 o 
  10   8   4      296.46      225.74    191.01 o 
  11   8   4      731.45      832.46    207.93 o 
  12   8   4       98.71      202.93    185.75 o 
  13   8   4     5555.60     5346.16    261.12 o 
  14   8   4     3002.87     3354.18    333.13 o 
  15   8   4       20.76      188.97    193.58 o 
 -16   9   4    11619.06    12985.00    373.80 o 
 -15   9   4       67.32       -0.71    197.02 o 
 -14   9   4     9310.82    10256.61    396.63 o 
 -13   9   4       82.16     -132.06    159.38 o 
 -12   9   4       19.12      117.60    201.31 o 
 -11   9   4     4735.46     4881.45    241.45 o 
 -10   9   4    19594.89    20425.70    380.66 o 
  -9   9   4      649.31      648.98    207.47 o 
  -8   9   4     6496.21     6520.31    203.55 o 
  -7   9   4      156.76      145.46    112.30 o 
  -6   9   4      847.98      763.30    115.70 o 
  -5   9   4       13.00       42.71    107.44 o 
  -4   9   4    19488.31    20034.26    317.42 o 
  -3   9   4       96.29       79.28    127.93 o 
  -2   9   4    48352.87    46921.87    447.02 o 
  -1   9   4      317.20      468.54    147.23 o 
   0   9   4    45287.00    46614.25    487.04 o 
   1   9   4     6993.82     6627.23    192.44 o 
   2   9   4      164.12      218.92    115.67 o 
   3   9   4     5426.91     4936.67    179.89 o 
   4   9   4     9725.00     9418.21    220.05 o 
   5   9   4     1635.86     1412.60    148.78 o 
   6   9   4     7973.95     7234.48    215.86 o 
   7   9   4     1563.73     1519.81    122.66 o 
   8   9   4     2127.55     2036.19    172.13 o 
   9   9   4       63.11       88.46    193.71 o 
  10   9   4    27187.37    29680.39    768.95 o 
  11   9   4      758.55      756.89    187.98 o 
  12   9   4    16072.06    16371.92    402.05 o 
  13   9   4      625.56      374.89    206.27 o 
  14   9   4     8866.76     9143.44    469.26 o 
  15   9   4      856.14     1065.07    264.87 o 
 -15  10   4       36.12      -71.43    196.79 o 
 -14  10   4     5011.45     5346.72    280.35 o 
 -13  10   4      492.01      805.03    227.79 o 
 -12  10   4    24289.32    25029.40    459.80 o 
 -11  10   4       37.51       87.11    182.01 o 
 -10  10   4    18148.84    20290.00    326.40 o 
  -9  10   4     1518.69     1526.39    189.41 o 
  -8  10   4      116.35       52.51    188.19 o 
  -7  10   4     2030.37     1948.95    155.92 o 
  -6  10   4    17761.88    17401.32    246.09 o 
  -5  10   4      336.76      184.43    104.53 o 
  -4  10   4     7367.79     7279.04    193.08 o 
  -3  10   4       35.24      -10.99    133.72 o 
  -2  10   4      213.03      202.81    118.82 o 
  -1  10   4     5491.50     5605.23    203.55 o 
   0  10   4    59602.13    62563.13    486.78 o 
   1  10   4     2036.88     1988.75    135.30 o 
   2  10   4    65253.10    66074.77    608.90 o 
   3  10   4      417.16      462.51    108.22 o 
   4  10   4     6189.51     5539.91    172.73 o 
   5  10   4     1394.46     1256.09    135.15 o 
   6  10   4     2695.18     2514.06    148.53 o 
   7  10   4     1445.52     1107.34    125.17 o 
   8  10   4     5383.90     5759.38    192.51 o 
   9  10   4        7.08      -69.31    171.00 o 
  10  10   4     4381.33     4392.38    185.48 o 
  11  10   4      502.42      556.67    158.25 o 
  12  10   4       95.84      115.60    171.87 o 
  13  10   4      252.02      226.53    212.46 o 
  14  10   4    11103.25    10968.73    472.08 o 
  15  10   4      209.33      -37.78    246.77 o 
 -15  11   4       42.80     -107.24    201.58 o 
 -14  11   4     7574.78     8415.38    294.04 o 
 -13  11   4      481.72      953.48    268.05 o 
 -12  11   4      394.91      567.73    195.56 o 
 -11  11   4     4585.62     3835.58    235.71 o 
 -10  11   4     2863.56     2392.43    221.23 o 
  -9  11   4      760.78      530.73    225.12 o 
  -8  11   4     3496.48     3851.22    268.56 o 
  -7  11   4     7362.90     6840.54    176.40 o 
  -6  11   4      464.81      346.25    115.40 o 
  -5  11   4    12448.05    11657.27    204.50 o 
  -4  11   4    12163.31    11723.26    203.76 o 
  -3  11   4     5383.50     5313.11    190.92 o 
  -2  11   4    29461.33    28761.65    631.77 o 
  -1  11   4       20.61      134.42    122.92 o 
   0  11   4    40850.73    41007.11    460.83 o 
   1  11   4     3179.95     3221.18    141.32 o 
   2  11   4      440.84      336.87    119.13 o 
   3  11   4      374.71      363.22    120.08 o 
   4  11   4    17430.75    16647.33    229.42 o 
   5  11   4      102.01       48.24    143.56 o 
   6  11   4      411.21      282.52    143.48 o 
   7  11   4      986.96      940.48    183.52 o 
   8  11   4       84.79      -37.59    169.38 o 
   9  11   4    22770.31    24705.85    314.11 o 
  10  11   4     9629.85     9323.33    312.90 o 
  11  11   4     6771.12     5877.63    259.83 o 
  12  11   4    18788.06    20878.49    337.30 o 
  13  11   4      146.84      294.45    198.63 o 
  14  11   4     2802.38     2763.51    366.69 o 
 -15  12   4     2840.91     2708.49    391.45 o 
 -14  12   4     2600.06     2543.77    240.36 o 
 -13  12   4      869.57     1228.83    304.42 o 
 -12  12   4     8342.75     9198.76    301.01 o 
 -11  12   4     4541.38     4262.68    230.18 o 
 -10  12   4     6164.61     5955.59    216.20 o 
  -9  12   4    10208.33    11583.57    346.63 o 
  -8  12   4      723.56      714.84    205.07 o 
  -7  12   4    17203.43    20205.00    276.10 o 
  -6  12   4     2253.81     1767.53    124.42 o 
  -5  12   4       27.00       97.67    128.17 o 
  -4  12   4     1206.00     1020.31    117.98 o 
  -3  12   4    14211.02    13946.36    246.64 o 
  -2  12   4      906.54      692.26    132.21 o 
  -1  12   4    19795.12    19619.40    274.83 o 
   0  12   4    10640.71    10651.47    223.57 o 
   1  12   4       61.71       34.60    109.47 o 
   2  12   4    35020.23    33321.80    479.74 o 
   3  12   4    24382.34    23605.74    347.40 o 
   4  12   4    11048.13    10303.01    190.79 o 
   5  12   4    22148.26    20326.62    288.81 o 
   6  12   4     2696.01     2841.19    221.73 o 
   7  12   4      468.78      309.40    205.55 o 
   8  12   4     7344.59     7755.66    240.21 o 
   9  12   4     1141.16      936.04    194.56 o 
  10  12   4     2221.03     1835.97    180.54 o 
  11  12   4     1923.96     1749.33    207.78 o 
  12  12   4     2108.57     1780.59    276.30 o 
  13  12   4     3781.81     3968.81    233.76 o 
  14  12   4     4909.80     5667.19    335.15 o 
 -14  13   4     1206.92     1130.48    255.56 o 
 -13  13   4     6338.94     6231.53    427.16 o 
 -12  13   4     2012.88     2205.94    276.23 o 
 -11  13   4     1631.87     1699.89    184.81 o 
 -10  13   4       65.33      162.21    182.94 o 
  -9  13   4       77.47      -11.13    184.88 o 
  -8  13   4      695.35      628.98    190.64 o 
  -7  13   4    11086.85    12106.06    274.24 o 
  -6  13   4      802.53      715.43    194.94 o 
  -5  13   4    29767.21    32623.47    500.55 o 
  -4  13   4    10584.12     9597.62    240.88 o 
  -3  13   4    12354.19    12100.69    237.08 o 
  -2  13   4    21108.87    20201.81    294.47 o 
  -1  13   4      400.16      365.13    118.02 o 
   0  13   4     4609.95     4311.55    240.66 o 
   1  13   4     9836.91     9148.73    258.73 o 
   2  13   4      510.60      413.68    126.64 o 
   3  13   4    22365.34    21052.80    457.08 o 
   4  13   4     3292.83     3104.41    172.21 o 
   5  13   4       33.83       38.53    209.39 o 
   6  13   4      405.47      365.36    193.72 o 
   7  13   4    11002.63    12142.41    352.84 o 
   8  13   4      487.67      312.79    190.56 o 
   9  13   4    18250.31    18265.37    443.14 o 
  10  13   4     7001.18     6562.28    233.90 o 
  11  13   4     6441.31     6729.49    255.18 o 
  12  13   4     2048.97     1855.02    222.08 o 
  13  13   4     2983.46     3040.49    267.30 o 
 -14  14   4      397.28      589.80    295.53 o 
 -13  14   4     1183.07      843.85    214.46 o 
 -12  14   4        6.45     -130.78    236.69 o 
 -11  14   4     3756.52     3805.44    253.65 o 
 -10  14   4     1221.28      889.35    183.29 o 
  -9  14   4    17033.84    17912.50    296.20 o 
  -8  14   4      897.44      837.12    168.23 o 
  -7  14   4    21078.53    22609.55    697.91 o 
  -6  14   4     1995.00     1891.65    180.04 o 
  -5  14   4      625.58      621.40    163.54 o 
  -4  14   4       55.17       -0.23    162.63 o 
  -3  14   4    26071.11    29750.34    704.93 o 
  -2  14   4      637.55      443.81    129.70 o 
  -1  14   4     9441.57     8688.85    212.42 o 
   0  14   4      185.56      180.91    121.38 o 
   1  14   4      456.84      287.30    109.19 o 
   2  14   4       63.94      228.66    168.96 o 
   3  14   4     9799.13    11266.29    236.99 o 
   4  14   4     5167.16     5264.52    219.75 o 
   5  14   4    19585.78    21764.80    302.70 o 
   6  14   4       74.78       38.40    177.31 o 
   7  14   4    13288.07    13395.13    302.47 o 
   8  14   4     2442.57     2408.53    238.14 o 
   9  14   4       56.76      205.57    197.29 o 
  10  14   4      222.46      229.96    239.90 o 
  11  14   4     7455.34     7123.42    264.27 o 
  12  14   4     1906.66     1581.16    361.74 o 
  13  14   4     3416.76     3237.96    345.70 o 
 -13  15   4     2834.48     2714.43    285.49 o 
 -12  15   4     2223.78     1680.50    388.60 o 
 -11  15   4     3050.64     3492.89    281.88 o 
 -10  15   4     7986.81     8770.75    294.83 o 
  -9  15   4      209.69      349.63    183.11 o 
  -8  15   4     2112.56     1612.90    169.04 o 
  -7  15   4    13292.30    14082.36    312.16 o 
  -6  15   4      953.04      789.36    164.97 o 
  -5  15   4    25139.42    28144.66    367.49 o 
  -4  15   4      142.50      161.69    165.81 o 
  -3  15   4    17313.16    19125.12    505.19 o 
  -2  15   4     2186.79     2124.51    208.24 o 
  -1  15   4     2442.23     2143.14    237.44 o 
   0  15   4      636.95      407.90    196.62 o 
   1  15   4     8979.20     9756.22    267.16 o 
   2  15   4      184.72       53.73    181.50 o 
   3  15   4     2953.87     3046.30    196.85 o 
   4  15   4     7022.21     7591.29    210.31 o 
   5  15   4       39.50      -28.65    192.74 o 
   6  15   4     1992.28     1602.85    193.41 o 
   7  15   4    25816.04    28187.88    414.76 o 
   8  15   4     4666.64     4112.22    233.65 o 
   9  15   4    10138.92    11186.59    346.93 o 
  10  15   4      445.53      710.98    249.20 o 
  11  15   4      157.56      360.95    237.81 o 
  12  15   4      449.65      651.17    213.63 o 
 -12  16   4      420.65      472.75    214.32 o 
 -11  16   4      680.93      936.26    218.44 o 
 -10  16   4      358.08      711.19    241.47 o 
  -9  16   4     8294.07     9721.54    296.68 o 
  -8  16   4     2327.34     1826.01    168.66 o 
  -7  16   4     8737.47     8677.05    217.11 o 
  -6  16   4     8395.15     8331.91    310.95 o 
  -5  16   4      844.30      930.53    160.98 o 
  -4  16   4     6397.41     6732.17    273.69 o 
  -3  16   4     6608.74     7169.77    342.92 o 
  -2  16   4       51.95       -3.41    189.01 o 
  -1  16   4    12664.47    13558.30    492.11 o 
   0  16   4     2169.62     2179.66    202.76 o 
   1  16   4       59.74       48.12    168.83 o 
   2  16   4     2369.76     2296.55    174.53 o 
   3  16   4     8289.82     8973.70    218.82 o 
   4  16   4       67.95       31.53    188.76 o 
   5  16   4    13666.99    14585.36    296.23 o 
   6  16   4     1166.58     1200.01    228.46 o 
   7  16   4    10346.16     9607.12    250.56 o 
   8  16   4     4481.26     4676.00    247.57 o 
   9  16   4      869.64     1202.05    255.34 o 
  10  16   4     2021.96     1850.69    235.80 o 
  11  16   4     2701.75     2657.28    227.38 o 
  12  16   4      145.64       34.71    415.21 o 
 -11  17   4     1435.81     1736.64    243.58 o 
 -10  17   4     4793.77     4817.39    435.97 o 
  -9  17   4       26.07      -74.66    218.03 o 
  -8  17   4     9739.88    10907.87    298.61 o 
  -7  17   4     2678.38     2402.86    183.10 o 
  -6  17   4      239.81      391.82    161.68 o 
  -5  17   4     8789.81     9279.09    279.76 o 
  -4  17   4      101.57      185.55    187.27 o 
  -3  17   4     1898.55     1796.40    201.88 o 
  -2  17   4     9293.48     9082.90    279.27 o 
  -1  17   4       20.69      117.15    182.65 o 
   0  17   4      197.37      230.81    185.88 o 
   1  17   4      763.91      865.41    192.90 o 
   2  17   4     2665.99     2365.11    203.41 o 
   3  17   4     2127.97     1940.36    194.07 o 
   4  17   4     5143.40     5032.56    340.63 o 
   5  17   4     2790.53     2339.96    176.27 o 
   6  17   4    28233.89    28127.72    373.77 o 
   7  17   4     7120.93     7843.82    288.01 o 
   8  17   4      741.37      876.31    233.21 o 
   9  17   4     1676.36     1589.85    257.03 o 
  10  17   4     1787.34     2204.17    247.67 o 
  11  17   4      369.36      498.96    292.44 o 
 -11  18   4      967.74      819.40    300.40 o 
 -10  18   4      746.91      644.16    242.70 o 
  -9  18   4      723.02      969.62    244.72 o 
  -8  18   4     3331.01     2969.56    258.94 o 
  -7  18   4      286.90      394.18    203.91 o 
  -6  18   4    13776.57    14990.17    266.44 o 
  -5  18   4        2.13      -29.99    170.87 o 
  -4  18   4    14831.47    14246.02    432.68 o 
  -3  18   4     1384.95     1278.28    209.32 o 
  -2  18   4        5.63       72.54    251.99 o 
  -1  18   4       10.74      -28.08    185.17 o 
   0  18   4     6498.68     6415.78    258.38 o 
   1  18   4        4.63     -121.63    154.56 o 
   2  18   4     8229.54     7936.40    284.95 o 
   3  18   4     3030.46     3013.76    178.90 o 
   4  18   4     1481.04      863.94    185.96 o 
   5  18   4     1489.92     1286.27    218.28 o 
   6  18   4     4099.10     4222.13    280.26 o 
   7  18   4      447.01      843.29    284.28 o 
   8  18   4    11162.86    12008.31    322.01 o 
   9  18   4      530.56      534.72    221.65 o 
  10  18   4     1633.62     1838.12    302.43 o 
 -10  19   4     5913.96     6181.86    339.31 o 
  -9  19   4        7.23      232.03    255.39 o 
  -8  19   4    11606.88    11685.83    412.69 o 
  -7  19   4      202.52      378.59    187.53 o 
  -6  19   4     2888.83     3336.53    308.45 o 
  -5  19   4      962.75     1399.39    213.63 o 
  -4  19   4     2690.66     2633.06    262.03 o 
  -3  19   4      175.15      427.28    220.30 o 
  -2  19   4     3623.67     3407.30    211.90 o 
  -1  19   4      206.55      443.01    193.97 o 
   0  19   4     2893.85     2667.90    207.05 o 
   1  19   4        5.40      418.56    197.57 o 
   2  19   4     1792.18     1447.72    214.42 o 
   3  19   4      606.93      570.66    201.52 o 
   4  19   4    15569.34    16767.07    426.73 o 
   5  19   4     4571.54     4828.40    285.39 o 
   6  19   4     6688.53     6105.34    475.13 o 
   7  19   4        8.28       57.55    237.53 o 
   8  19   4      924.39      498.48    383.30 o 
   9  19   4       72.88      -56.73    269.98 o 
  -8  20   4     1283.91     1474.69    267.17 o 
  -7  20   4      531.57      250.28    189.81 o 
  -6  20   4     7288.26     7026.80    256.63 o 
  -5  20   4      272.17      208.36    197.23 o 
  -4  20   4     2777.25     2911.15    233.01 o 
  -3  20   4     5250.99     5118.24    260.85 o 
  -2  20   4     2189.34     2171.62    226.23 o 
  -1  20   4     6562.57     6655.55    287.24 o 
   0  20   4     2257.44     2355.73    244.54 o 
   1  20   4     1090.24     1382.49    203.95 o 
   2  20   4     9922.35    10657.46    272.16 o 
   3  20   4       88.61      171.75    229.02 o 
   4  20   4     1477.67     1089.05    236.64 o 
   5  20   4      501.95      190.69    230.99 o 
   6  20   4     2749.88     2741.99    392.88 o 
   7  20   4       66.34       69.39    232.00 o 
   8  20   4     2896.33     2990.39    690.21 o 
  -7  21   4      491.20      171.11    253.68 o 
  -6  21   4     1308.47     1239.20    214.58 o 
  -5  21   4      877.62     1065.38    242.42 o 
  -4  21   4      132.25     -166.11    202.94 o 
  -3  21   4      100.68        4.04    468.42 o 
  -2  21   4     2552.63     2513.43    247.91 o 
  -1  21   4      232.16      -30.18    254.13 o 
   0  21   4      820.55     1282.23    194.67 o 
   1  21   4     4235.91     3823.00    217.61 o 
   2  21   4      660.33     1173.08    253.84 o 
   3  21   4     9426.69     8343.51    252.45 o 
   4  21   4    10974.87    10728.15    261.42 o 
   5  21   4       38.98     -164.09    188.80 o 
   6  21   4     2924.02     3145.61    337.01 o 
  -5  22   4      635.07      746.03    229.46 o 
  -4  22   4     1623.40     2028.29    256.44 o 
  -3  22   4     5131.66     4166.02    230.14 o 
  -2  22   4       88.83     -106.91    218.92 o 
  -1  22   4     8126.58     7888.58    301.88 o 
   0  22   4      356.49      559.58    222.64 o 
   1  22   4     4076.69     3501.23    252.13 o 
   2  22   4      383.83      207.16    245.55 o 
   3  22   4     2046.99     2097.81    266.68 o 
   4  22   4      415.67      327.23    237.92 o 
 -17   0   5     2553.39     1900.56    467.55 o 
 -15   0   5     3721.72     4247.91    483.93 o 
 -13   0   5     4993.47     5104.92    417.46 o 
 -11   0   5    27767.44    31689.42    554.03 o 
  -9   0   5    44118.63    40077.20   1222.76 o 
  -7   0   5    45738.04    42515.52    677.83 o 
  -5   0   5      443.85      279.97    226.63 o 
  -3   0   5    16841.75    15954.75    561.81 o 
  -1   0   5    29503.21    33602.72   1193.06 o 
   1   0   5    17563.61    19136.36    616.96 o 
   3   0   5    63690.59    62155.99    829.81 o 
   5   0   5   143805.16   141762.11   3322.13 o 
   7   0   5    41176.38    41882.89    799.31 o 
   9   0   5     2027.55     1873.70    216.16 o 
  11   0   5     2143.15     1938.33    308.82 o 
  13   0   5    12436.50    12608.11    353.30 o 
  15   0   5      121.68      -21.51    286.68 o 
 -17   1   5     6244.21     5763.56    302.83 o 
 -16   1   5       71.44      126.36    279.98 o 
 -15   1   5     2610.26     2617.22    263.28 o 
 -14   1   5     2239.62     1975.39    201.31 o 
 -13   1   5     2607.21     2498.21    233.22 o 
 -12   1   5     3658.35     3362.42    243.87 o 
 -11   1   5     7624.22     8358.53    277.46 o 
 -10   1   5     4203.65     3913.43    188.56 o 
  -9   1   5      780.21      833.09    152.64 o 
  -8   1   5      467.43      323.99    156.53 o 
  -7   1   5    23694.35    22066.67    373.21 o 
  -6   1   5     1206.17     1077.56    182.48 o 
  -5   1   5    82023.81    81932.84   1258.57 o 
  -4   1   5       37.45      164.92    147.91 o 
  -3   1   5    65793.52    71571.03   1492.19 o 
  -2   1   5      427.55      327.94    261.37 o 
  -1   1   5      991.62     1191.26    351.27 o 
   0   1   5     8249.71     9275.91    392.24 o 
   1   1   5    19602.30    20143.04    462.10 o 
   2   1   5      911.24     1059.74    206.95 o 
   3   1   5    25024.55    25544.21    397.16 o 
   4   1   5    13368.97    12854.39    268.98 o 
   5   1   5     8258.81     7814.79    218.52 o 
   6   1   5     1258.36     1335.91    144.12 o 
   7   1   5    33554.30    33489.10    615.81 o 
   8   1   5     2814.30     2516.58    148.67 o 
   9   1   5    17432.08    15946.39    243.74 o 
  10   1   5     1440.99     1119.05    200.54 o 
  11   1   5    13913.09    14894.80    269.30 o 
  12   1   5     2257.64     2186.98    213.11 o 
  13   1   5      218.54       27.42    202.71 o 
  14   1   5     2372.90     2494.94    257.21 o 
  15   1   5     3385.80     3460.36    244.18 o 
  16   1   5      135.29     -230.83    219.43 o 
 -17   2   5     3237.35     2744.83    238.30 o 
 -16   2   5      352.62      623.04    205.19 o 
 -15   2   5     8498.64     9360.27    301.47 o 
 -14   2   5      460.63      435.63    210.71 o 
 -13   2   5     1550.66     1314.17    210.86 o 
 -12   2   5    20397.53    21863.41    378.00 o 
 -11   2   5    10160.33    11060.27    291.94 o 
 -10   2   5     3608.86     3032.36    177.23 o 
  -9   2   5    27907.68    26339.26    339.79 o 
  -8   2   5     8429.86     7653.42    229.54 o 
  -7   2   5    25647.27    24019.32    328.76 o 
  -6   2   5     4873.10     4933.21    199.86 o 
  -5   2   5       61.16      136.11    130.08 o 
  -4   2   5    12521.15    12177.89    317.38 o 
  -3   2   5     6598.77     7362.74    294.56 o 
  -2   2   5    23162.42    28357.10    734.96 o 
  -1   2   5    11676.35    12068.91    527.31 o 
   0   2   5     1451.18     1093.13    227.59 o 
   1   2   5     1697.59     1837.34    207.87 o 
   2   2   5    28098.65    30557.32    697.59 o 
   3   2   5    29132.69    28602.42    759.78 o 
   4   2   5    23363.07    24539.24    517.26 o 
   5   2   5    34062.53    32555.50    637.15 o 
   6   2   5    11881.47    10966.80    235.78 o 
   7   2   5    30654.29    29467.59    431.46 o 
   8   2   5    16329.50    16318.57    304.89 o 
   9   2   5     5875.83     5647.74    193.95 o 
  10   2   5     5783.05     5920.53    226.16 o 
  11   2   5     2868.00     2575.20    207.84 o 
  12   2   5      199.93      214.95    187.26 o 
  13   2   5     5016.52     4964.07    224.63 o 
  14   2   5     3191.61     3102.95    290.12 o 
  15   2   5       23.43      355.64    233.24 o 
  16   2   5     3805.79     3590.66    252.19 o 
 -17   3   5     6414.86     6418.96    264.65 o 
 -16   3   5     3292.51     3342.87    219.57 o 
 -15   3   5      535.92      347.62    225.18 o 
 -14   3   5    12371.44    11173.69    254.28 o 
 -13   3   5     1750.44     1378.37    190.16 o 
 -12   3   5     3501.04     3698.32    198.43 o 
 -11   3   5      108.56      -13.08    188.47 o 
 -10   3   5     8449.80     8469.65    194.21 o 
  -9   3   5      970.96      937.44    139.23 o 
  -8   3   5    34920.75    33733.23    640.70 o 
  -7   3   5    22596.38    23624.02    434.15 o 
  -6   3   5    13341.03    13609.26    339.46 o 
  -5   3   5    74749.45    76112.73    607.08 o 
  -4   3   5    14723.56    14165.95    337.13 o 
  -3   3   5    16453.53    16933.29    355.72 o 
  -2   3   5    87196.39    96575.16   1662.56 o 
  -1   3   5     1099.96      920.24    192.05 o 
   0   3   5    29452.27    33716.42    735.02 o 
   1   3   5    33272.28    34403.63    490.59 o 
   2   3   5      246.20      283.90    180.77 o 
   3   3   5     8682.47     9001.17    382.92 o 
   4   3   5    24480.16    22659.90    332.17 o 
   5   3   5      302.19      257.10    131.68 o 
   6   3   5     5802.94     5718.91    196.58 o 
   7   3   5     1367.05     1064.87    139.14 o 
   8   3   5       86.65      151.43    124.03 o 
   9   3   5    25273.89    23287.78    285.46 o 
  10   3   5      960.82      742.18    196.91 o 
  11   3   5     1591.74     1461.41    186.96 o 
  12   3   5     7851.78     7979.39    227.86 o 
  13   3   5      385.78      450.65    251.46 o 
  14   3   5     5452.91     5901.15    249.19 o 
  15   3   5       82.93       32.79    242.24 o 
  16   3   5        5.11      -28.77    200.94 o 
 -17   4   5       11.79     -240.55    265.75 o 
 -16   4   5      724.46     1238.06    251.21 o 
 -15   4   5     1065.74      918.35    214.19 o 
 -14   4   5     6030.60     5549.66    208.97 o 
 -13   4   5      152.67      157.12    172.08 o 
 -12   4   5    14204.02    14893.27    264.13 o 
 -11   4   5     6593.69     6792.16    251.61 o 
 -10   4   5    12047.48    11221.54    239.59 o 
  -9   4   5     3199.74     2622.03    148.59 o 
  -8   4   5       32.23       91.34    110.87 o 
  -7   4   5     2206.30     2050.03    146.48 o 
  -6   4   5    13081.83    12489.30    242.98 o 
  -5   4   5    23065.56    24314.11    389.48 o 
  -4   4   5    41875.52    42836.45    993.12 o 
  -3   4   5     2444.09     3040.01    182.19 o 
  -2   4   5    14408.75    15816.32    381.88 o 
  -1   4   5       59.42       90.91    182.73 o 
   0   4   5    12255.90    12232.84    309.10 o 
   1   4   5    16757.94    18261.86    441.56 o 
   2   4   5    60377.36    64505.77    692.09 o 
   3   4   5    23249.74    24462.72    510.42 o 
   4   4   5    21511.51    21553.66    333.96 o 
   5   4   5     6582.85     5910.89    193.80 o 
   6   4   5     3817.86     3995.90    190.96 o 
   7   4   5    13840.23    13131.46    244.17 o 
   8   4   5    41142.69    37894.82    584.81 o 
   9   4   5       39.91       10.59    131.29 o 
  10   4   5    23932.11    26630.20    592.57 o 
  11   4   5      515.08      533.31    192.18 o 
  12   4   5      169.80     -101.57    173.35 o 
  13   4   5      693.52      758.86    199.50 o 
  14   4   5     6576.73     7138.17    271.35 o 
  15   4   5      474.79      150.96    229.07 o 
  16   4   5     8679.47     8653.82    585.97 o 
 -17   5   5      232.06      412.68    280.88 o 
 -16   5   5     8182.61     8286.73    299.90 o 
 -15   5   5     2031.01     2360.76    231.48 o 
 -14   5   5     7757.82     7132.22    246.76 o 
 -13   5   5     2803.53     2451.91    212.31 o 
 -12   5   5      167.38      312.63    181.02 o 
 -11   5   5     4264.66     4193.53    253.67 o 
 -10   5   5     1165.32     1076.32    128.14 o 
  -9   5   5     4953.77     4446.61    162.53 o 
  -8   5   5    46702.36    46060.12    627.21 o 
  -7   5   5      279.38      257.16    126.77 o 
  -6   5   5     3205.72     2867.49    168.69 o 
  -5   5   5      553.46      457.18    136.60 o 
  -4   5   5     9783.56     8703.76    244.21 o 
  -3   5   5    13987.53    14599.88    334.06 o 
  -2   5   5    72542.62    80534.20   1244.03 o 
  -1   5   5     9334.68     9491.94    313.90 o 
   0   5   5    44531.73    45453.55    486.18 o 
   1   5   5     8302.60     8786.38    261.71 o 
   2   5   5       90.39       55.72    137.81 o 
   3   5   5     5149.21     5296.63    191.38 o 
   4   5   5     2405.32     1803.46    138.16 o 
   5   5   5     3440.92     3356.57    214.65 o 
   6   5   5    59719.48    57747.42    767.32 o 
   7   5   5     5834.48     5541.90    212.74 o 
   8   5   5     4870.14     4618.99    171.32 o 
   9   5   5      235.97      143.71    125.00 o 
  10   5   5    10850.86    10882.61    256.45 o 
  11   5   5     3126.49     2937.48    213.39 o 
  12   5   5    12544.29    12615.34    306.05 o 
  13   5   5        3.35      321.46    199.02 o 
  14   5   5     1646.64     1787.86    226.02 o 
  15   5   5      115.38      125.87    220.13 o 
  16   5   5       54.44      160.31    271.53 o 
 -16   6   5      751.01      642.63    231.92 o 
 -15   6   5     5345.36     5213.17    251.04 o 
 -14   6   5     1975.19     1818.14    190.07 o 
 -13   6   5       32.50      169.98    165.04 o 
 -12   6   5    16149.82    18459.81    277.01 o 
 -11   6   5      580.51      546.39    184.09 o 
 -10   6   5    10596.70    11229.56    257.07 o 
  -9   6   5     1361.50     1367.36    118.61 o 
  -8   6   5     1918.67     1693.61    125.67 o 
  -7   6   5      122.10      104.65    121.28 o 
  -6   6   5    29430.36    28305.56    358.47 o 
  -5   6   5     8797.71     8939.83    206.37 o 
  -4   6   5    52819.50    54610.86    517.65 o 
  -3   6   5    20310.01    20757.98    356.67 o 
  -2   6   5      162.34      250.81    164.88 o 
  -1   6   5    26551.55    29628.28    962.12 o 
   0   6   5    19976.08    20226.37    556.41 o 
   1   6   5      291.42      281.74    138.20 o 
   2   6   5    45441.39    48762.33    552.20 o 
   3   6   5     1034.70     1081.82    154.89 o 
   4   6   5    22877.74    21875.21    279.07 o 
   5   6   5      459.82      457.68    133.11 o 
   6   6   5      428.19      381.46    130.82 o 
   7   6   5     9284.60     8778.13    193.31 o 
   8   6   5    24735.21    24009.09    284.76 o 
   9   6   5     3201.84     3007.73    211.04 o 
  10   6   5    16430.61    18532.83    316.90 o 
  11   6   5    19926.97    20183.84    711.47 o 
  12   6   5      312.20      261.18    221.32 o 
  13   6   5     4023.86     3724.10    202.25 o 
  14   6   5     7680.54     8144.93    263.88 o 
  15   6   5     1559.50     1499.17    216.61 o 
  16   6   5     3221.58     3751.66    288.65 o 
 -16   7   5     2800.44     2786.40    233.30 o 
 -15   7   5     1874.52     2101.90    215.78 o 
 -14   7   5     4579.34     5008.49    238.65 o 
 -13   7   5     8495.76     8473.39    234.45 o 
 -12   7   5     1759.88     1555.35    190.23 o 
 -11   7   5    12050.90    13677.99    253.84 o 
 -10   7   5     3610.42     3394.04    216.00 o 
  -9   7   5    22152.96    21449.32    484.07 o 
  -8   7   5    11065.78    10492.69    323.53 o 
  -7   7   5      323.34      248.09    115.47 o 
  -6   7   5     3853.33     3858.47    182.46 o 
  -5   7   5    13560.00    14126.95    311.70 o 
  -4   7   5     4375.95     3982.47    171.78 o 
  -3   7   5      847.91      718.01    152.18 o 
  -2   7   5    43051.38    46779.38    813.15 o 
  -1   7   5    17757.69    19370.51    339.21 o 
   0   7   5     6961.64     6976.43    311.89 o 
   1   7   5    41089.36    40708.93    690.21 o 
   2   7   5    10603.94    11182.32    255.84 o 
   3   7   5    31986.84    33576.24    343.56 o 
   4   7   5    18398.10    18234.92    252.01 o 
   5   7   5     5723.39     5387.41    177.45 o 
   6   7   5    18119.71    17937.60    244.39 o 
   7   7   5      283.28      311.39    110.89 o 
   8   7   5      263.26      224.37    122.72 o 
   9   7   5     4178.29     4722.00    187.76 o 
  10   7   5     3278.56     3153.24    197.69 o 
  11   7   5       95.73      212.60    179.88 o 
  12   7   5     9573.15     9099.99    216.48 o 
  13   7   5     1121.56     1311.26    264.08 o 
  14   7   5     3178.99     3351.04    262.79 o 
  15   7   5     1829.79     1478.81    250.26 o 
 -16   8   5       36.06      125.98    186.57 o 
 -15   8   5    15940.06    15379.84    311.86 o 
 -14   8   5      328.87      508.24    229.64 o 
 -13   8   5     2513.37     2387.50    193.85 o 
 -12   8   5     9059.09     9794.23    239.33 o 
 -11   8   5     6759.13     7107.62    235.43 o 
 -10   8   5     4799.70     5004.54    238.32 o 
  -9   8   5    13633.06    14187.82    345.59 o 
  -8   8   5      324.44      273.54    115.87 o 
  -7   8   5     2521.24     2234.03    156.94 o 
  -6   8   5    11083.84    11243.38    220.29 o 
  -5   8   5     2808.83     2593.29    139.30 o 
  -4   8   5     6065.82     6080.07    175.22 o 
  -3   8   5    40081.57    41493.41    441.33 o 
  -2   8   5     1437.72     1493.90    174.84 o 
  -1   8   5    13021.57    12909.26    305.26 o 
   0   8   5     4373.78     4182.73    197.31 o 
   1   8   5    17956.49    17391.29    417.43 o 
   2   8   5     2833.77     2101.47    146.21 o 
   3   8   5     2345.48     2168.86    174.28 o 
   4   8   5     5316.52     5237.36    192.34 o 
   5   8   5    19398.71    19459.56    248.80 o 
   6   8   5     1472.85     1393.19    136.77 o 
   7   8   5     6570.07     6649.72    168.80 o 
   8   8   5      823.20      652.92    125.90 o 
   9   8   5     4970.15     4816.72    197.68 o 
  10   8   5      437.20      402.22    178.77 o 
  11   8   5    23940.46    25409.40    402.50 o 
  12   8   5       27.95       -2.43    187.04 o 
  13   8   5    16087.54    18061.99    317.33 o 
  14   8   5     2814.59     3132.53    214.21 o 
  15   8   5     1472.86     1570.69    216.80 o 
 -16   9   5      151.11      323.27    233.93 o 
 -15   9   5      271.79      206.16    223.59 o 
 -14   9   5      973.56     1115.39    199.16 o 
 -13   9   5    12232.75    12316.26    250.53 o 
 -12   9   5      593.61      683.53    208.31 o 
 -11   9   5    37356.16    40937.92   1114.72 o 
 -10   9   5      371.41      393.12    209.52 o 
  -9   9   5     6036.46     6416.19    286.83 o 
  -8   9   5       11.12       40.48    127.18 o 
  -7   9   5      403.48      258.43    109.93 o 
  -6   9   5      770.42      730.80    119.21 o 
  -5   9   5    13633.12    12856.74    355.81 o 
  -4   9   5      271.61      180.37    115.23 o 
  -3   9   5     7173.06     7034.95    212.31 o 
  -2   9   5     2274.11     2240.43    166.11 o 
  -1   9   5    18002.27    17271.61    423.10 o 
   0   9   5     7734.94     7884.67    217.31 o 
   1   9   5    67863.84    69916.23    622.83 o 
   2   9   5       60.63       31.59    116.95 o 
   3   9   5    56631.61    56712.58   1625.83 o 
   4   9   5       23.04      -15.80    131.56 o 
   5   9   5     1610.40     1523.85    132.59 o 
   6   9   5      224.20      224.19    109.62 o 
   7   9   5     6876.58     6237.33    225.94 o 
   8   9   5        0.96      -95.20    209.45 o 
   9   9   5     4032.94     4145.35    191.75 o 
  10   9   5     1429.49     1379.41    199.35 o 
  11   9   5     2680.20     2326.97    180.78 o 
  12   9   5     1610.47     1524.48    184.60 o 
  13   9   5     3349.96     3124.53    253.15 o 
  14   9   5       82.61      223.23    224.56 o 
  15   9   5     9776.77    10773.23    314.75 o 
 -15  10   5     8501.71     8034.24    292.10 o 
 -14  10   5      472.25      757.58    209.45 o 
 -13  10   5     6934.79     7704.60    318.13 o 
 -12  10   5      612.36      485.95    222.39 o 
 -11  10   5       68.37       11.93    188.93 o 
 -10  10   5     1736.75     1620.13    201.64 o 
  -9  10   5    12461.21    13549.12    448.15 o 
  -8  10   5     2474.97     2659.17    207.35 o 
  -7  10   5     4774.03     4502.13    169.30 o 
  -6  10   5     1885.89     1655.41    124.47 o 
  -5  10   5     3785.08     3597.76    150.18 o 
  -4  10   5     3198.82     2872.91    167.76 o 
  -3  10   5    25534.38    26294.80    336.86 o 
  -2  10   5      192.94      216.78    135.73 o 
  -1  10   5    45366.80    45158.65   1145.41 o 
   0  10   5     2786.13     2975.40    243.38 o 
   1  10   5    35609.06    34777.91    557.67 o 
   2  10   5       78.30      112.88    113.98 o 
   3  10   5      461.44      341.70    108.70 o 
   4  10   5     3603.31     3569.90    169.90 o 
   5  10   5    17413.93    17625.70    288.07 o 
   6  10   5      409.87      301.32    144.06 o 
   7  10   5     3958.21     4189.42    191.27 o 
   8  10   5      281.03      382.74    179.01 o 
   9  10   5     1914.36     1842.67    169.98 o 
  10  10   5     2472.47     2119.19    218.81 o 
  11  10   5    15148.37    15440.04    341.77 o 
  12  10   5     2848.89     2698.32    218.48 o 
  13  10   5    14819.47    15474.33    283.22 o 
  14  10   5      244.34      145.13    216.63 o 
 -15  11   5     1289.74     1232.90    277.04 o 
 -14  11   5     1398.24     1668.06    231.96 o 
 -13  11   5     6948.64     7477.35    277.03 o 
 -12  11   5      279.49      445.02    182.28 o 
 -11  11   5    21514.33    22703.38    327.71 o 
 -10  11   5     7297.20     7178.75    253.53 o 
  -9  11   5     7854.06     8208.10    270.55 o 
  -8  11   5     2724.30     3083.41    241.21 o 
  -7  11   5     5148.09     5557.52    233.84 o 
  -6  11   5     9127.71     8490.72    179.91 o 
  -5  11   5     6022.24     5579.94    174.58 o 
  -4  11   5      774.49      982.68    140.91 o 
  -3  11   5      745.59      664.58    142.41 o 
  -2  11   5    15682.93    16832.13    284.05 o 
  -1  11   5     7184.42     6804.99    206.38 o 
   0  11   5     2218.07     2065.91    162.12 o 
   1  11   5    64676.94    64257.12   1628.67 o 
   2  11   5      446.77      473.98    137.84 o 
   3  11   5    35334.81    33747.31    552.93 o 
   4  11   5    12624.11    11456.66    226.96 o 
   5  11   5      391.22      323.82    132.93 o 
   6  11   5     5974.72     6592.08    281.08 o 
   7  11   5      672.64      548.46    208.80 o 
   8  11   5     1096.38     1080.13    180.29 o 
   9  11   5     9103.62     9616.33    233.02 o 
  10  11   5       44.87       11.04    155.51 o 
  11  11   5      316.70      326.23    164.51 o 
  12  11   5      164.17      155.30    191.12 o 
  13  11   5     1968.09     1746.60    258.03 o 
  14  11   5     1355.18     1408.48    196.11 o 
 -14  12   5      930.23     1099.01    228.98 o 
 -13  12   5     1651.93     1912.06    219.82 o 
 -12  12   5     3977.72     3655.43    241.82 o 
 -11  12   5      900.47      889.17    219.80 o 
 -10  12   5     2305.73     2188.09    202.19 o 
  -9  12   5     3124.68     2987.34    242.97 o 
  -8  12   5     4466.38     4603.12    272.78 o 
  -7  12   5     6622.41     7079.31    288.03 o 
  -6  12   5    12558.76    14583.50    249.96 o 
  -5  12   5     3328.23     3002.84    144.40 o 
  -4  12   5    10472.01     9237.78    253.46 o 
  -3  12   5    11647.44    10998.79    229.15 o 
  -2  12   5     8238.54     7554.88    202.83 o 
  -1  12   5    22115.92    21055.91    375.55 o 
   0  12   5     1466.25     1058.62    161.83 o 
   1  12   5     5296.29     5013.38    158.51 o 
   2  12   5     4816.36     4477.47    164.71 o 
   3  12   5      606.47      444.47    130.48 o 
   4  12   5     5792.76     5616.33    228.97 o 
   5  12   5     1744.62     1922.04    235.59 o 
   6  12   5      548.16      441.36    206.26 o 
   7  12   5       71.78      185.54    184.93 o 
   8  12   5     9811.28    10774.16    264.83 o 
   9  12   5     2133.90     1996.68    200.52 o 
  10  12   5    16381.03    16584.22    277.53 o 
  11  12   5     8386.87     8896.22    381.26 o 
  12  12   5     1761.42     2205.67    236.76 o 
  13  12   5     4997.76     4901.12    220.16 o 
  14  12   5     1850.90     1872.23    288.93 o 
 -14  13   5     1619.25     2242.81    287.35 o 
 -13  13   5     6760.45     7169.74    310.40 o 
 -12  13   5      147.35      406.55    221.32 o 
 -11  13   5     4085.96     4417.92    266.98 o 
 -10  13   5     5076.81     4351.23    210.22 o 
  -9  13   5     2350.00     2327.71    318.76 o 
  -8  13   5    32812.00    35296.82   1211.14 o 
  -7  13   5       41.69       23.83    169.12 o 
  -6  13   5     7958.84     9046.07    228.82 o 
  -5  13   5       96.59       38.89    158.95 o 
  -4  13   5     1119.69     1133.59    153.81 o 
  -3  13   5       35.79       82.75    120.96 o 
  -2  13   5    15021.71    14923.52    257.65 o 
  -1  13   5     4249.63     3954.70    185.44 o 
   0  13   5    20880.21    20025.55    280.77 o 
   1  13   5     5534.12     5475.22    179.09 o 
   2  13   5     3126.48     2750.25    144.22 o 
   3  13   5     8438.17     8091.24    249.72 o 
   4  13   5    20432.63    22940.35    561.99 o 
   5  13   5     5333.75     4699.40    238.69 o 
   6  13   5     9582.90    10769.16    281.10 o 
   7  13   5      942.61      864.63    185.71 o 
   8  13   5     5065.84     4715.60    218.78 o 
   9  13   5      804.75      582.92    223.80 o 
  10  13   5     1547.96     1458.97    199.63 o 
  11  13   5      648.09      643.80    247.17 o 
  12  13   5     3169.11     3316.95    250.19 o 
  13  13   5     2221.04     2079.67    213.06 o 
 -13  14   5     1016.01     1507.23    223.84 o 
 -12  14   5     8506.06     8441.79    354.51 o 
 -11  14   5     2382.64     2397.73    254.13 o 
 -10  14   5     2117.55     1992.61    188.87 o 
  -9  14   5      955.13      705.92    203.05 o 
  -8  14   5     1925.52     1687.02    187.44 o 
  -7  14   5       29.09      -76.90    161.00 o 
  -6  14   5    11221.99    11632.39    354.81 o 
  -5  14   5       16.48       30.35    178.21 o 
  -4  14   5    25402.03    28807.26    946.86 o 
  -3  14   5     7227.76     7581.71    242.03 o 
  -2  14   5     7463.67     8435.51    258.89 o 
  -1  14   5     1544.90     1491.19    202.31 o 
   0  14   5     1186.42     1039.70    188.22 o 
   1  14   5       41.24      -29.24    179.19 o 
   2  14   5    13640.52    15614.12    269.72 o 
   3  14   5     1235.58     1086.04    176.46 o 
   4  14   5      903.71      708.71    176.72 o 
   5  14   5     1500.11     1246.34    215.98 o 
   6  14   5     1776.07     1867.56    202.69 o 
   7  14   5     2200.96     2062.44    205.28 o 
   8  14   5    16862.77    17662.21    289.61 o 
   9  14   5     3004.66     2906.31    194.85 o 
  10  14   5    11693.01    12414.76    303.78 o 
  11  14   5      227.98      376.98    219.00 o 
  12  14   5      328.40      289.65    203.54 o 
  13  14   5      237.61      733.99    410.79 o 
 -13  15   5      301.84      528.53    250.98 o 
 -12  15   5        6.32       94.83    213.11 o 
 -11  15   5       12.52      -25.01    204.68 o 
 -10  15   5     7699.19     8065.59    296.58 o 
  -9  15   5      371.55      517.12    195.38 o 
  -8  15   5    13198.97    13738.55    369.81 o 
  -7  15   5     8252.54     8420.39    214.70 o 
  -6  15   5     9681.49    11132.60    420.36 o 
  -5  15   5     5977.95     5985.92    210.26 o 
  -4  15   5      516.27      299.18    192.35 o 
  -3  15   5     2241.32     2196.38    223.53 o 
  -2  15   5    20396.31    23378.15    323.33 o 
  -1  15   5     3194.43     3176.40    210.29 o 
   0  15   5     3060.86     3481.97    211.94 o 
   1  15   5      628.45      373.04    194.18 o 
   2  15   5     1071.36      923.25    212.33 o 
   3  15   5     1622.19     1517.42    218.24 o 
   4  15   5    11785.28    13764.79    252.30 o 
   5  15   5        1.69       58.42    191.55 o 
   6  15   5    23657.76    24379.63    656.24 o 
   7  15   5      798.07      760.51    209.22 o 
   8  15   5     1542.72     1146.20    198.15 o 
   9  15   5     2932.85     2731.33    245.63 o 
  10  15   5     1028.64     1143.65    250.55 o 
  11  15   5     1721.62     1396.50    272.34 o 
  12  15   5     3265.34     3335.82    383.41 o 
 -12  16   5     2985.43     3080.42    260.19 o 
 -11  16   5     2781.56     2702.04    278.83 o 
 -10  16   5     1085.24     1364.39    228.18 o 
  -9  16   5     5672.51     5975.33    353.02 o 
  -8  16   5      215.28      368.48    173.63 o 
  -7  16   5     3455.86     3201.53    239.78 o 
  -6  16   5     4281.77     4312.35    184.28 o 
  -5  16   5      120.43      236.97    166.64 o 
  -4  16   5    27715.88    31321.17    401.74 o 
  -3  16   5     2033.09     1927.42    218.48 o 
  -2  16   5     2132.57     1934.18    201.36 o 
  -1  16   5      976.18      767.89    193.88 o 
   0  16   5     2894.39     2703.41    221.89 o 
   1  16   5       41.39      139.65    187.83 o 
   2  16   5     7805.23     8532.66    247.35 o 
   3  16   5     5988.99     5948.68    206.28 o 
   4  16   5     3407.37     2967.20    247.73 o 
   5  16   5    10645.20    11391.43    274.04 o 
   6  16   5     6492.32     6053.54    246.69 o 
   7  16   5     5424.86     4920.63    238.56 o 
   8  16   5     7710.45     8705.08    473.46 o 
   9  16   5     1443.89      808.19    254.12 o 
  10  16   5     2426.52     2334.34    320.86 o 
  11  16   5      146.30      230.10    314.81 o 
 -11  17   5     1176.00     1270.20    429.12 o 
 -10  17   5     3732.44     3148.78    314.32 o 
  -9  17   5       41.70     -140.70    220.86 o 
  -8  17   5     2583.48     2814.41    209.16 o 
  -7  17   5     3464.44     2842.82    229.78 o 
  -6  17   5     2071.81     1958.19    187.87 o 
  -5  17   5    24522.09    25557.91    367.45 o 
  -4  17   5       70.86      183.19    164.97 o 
  -3  17   5     8018.84     8220.48    232.51 o 
  -2  17   5      432.09      506.47    220.40 o 
  -1  17   5      919.09      542.86    208.51 o 
   0  17   5      465.50      395.06    189.81 o 
   1  17   5     3953.02     3675.69    189.89 o 
   2  17   5      174.48      150.27    174.65 o 
   3  17   5     8794.14     8586.27    222.33 o 
   4  17   5     7472.56     7564.23    326.57 o 
   5  17   5       58.63        4.11    224.65 o 
   6  17   5     6040.96     5844.72    275.79 o 
   7  17   5     5584.19     6035.19    268.56 o 
   8  17   5      782.54      755.71    220.12 o 
   9  17   5     8465.82     8244.40    370.16 o 
  10  17   5       38.45      232.63    214.57 o 
 -10  18   5      656.53      618.42    204.18 o 
  -9  18   5     6911.03     6525.24    254.72 o 
  -8  18   5      698.46      938.28    243.09 o 
  -7  18   5    10615.54    11230.47    287.18 o 
  -6  18   5     4910.17     5229.52    249.35 o 
  -5  18   5     1649.04     1355.00    189.32 o 
  -4  18   5     3725.58     3115.02    184.45 o 
  -3  18   5     5131.79     4446.00    225.53 o 
  -2  18   5     2176.79     1778.01    228.63 o 
  -1  18   5     6193.47     5836.82    226.50 o 
   0  18   5      515.49      706.78    217.58 o 
   1  18   5      358.95      364.05    174.57 o 
   2  18   5     1243.76     1481.64    208.78 o 
   3  18   5     3543.78     3095.13    199.72 o 
   4  18   5     6525.94     5764.06    206.35 o 
   5  18   5    18519.32    20489.80    718.31 o 
   6  18   5     2979.20     2696.42    251.71 o 
   7  18   5    11288.47    12144.38    355.28 o 
   8  18   5      704.42     1078.68    234.09 o 
   9  18   5       59.20       50.59    258.29 o 
  -9  19   5       25.49       18.67    216.04 o 
  -8  19   5      312.89      492.84    258.26 o 
  -7  19   5     3832.56     3496.69    263.58 o 
  -6  19   5      539.56      150.87    229.01 o 
  -5  19   5    19743.01    21535.56    497.36 o 
  -4  19   5     2506.57     2232.40    227.79 o 
  -3  19   5     8089.84     8672.15    379.40 o 
  -2  19   5     4183.13     4439.55    251.70 o 
  -1  19   5       19.41       98.35    181.31 o 
   0  19   5      290.73      244.16    164.57 o 
   1  19   5     7247.12     8132.36    294.74 o 
   2  19   5       15.95     -175.04    202.53 o 
   3  19   5     3389.67     3388.99    215.56 o 
   4  19   5      150.40      133.88    219.21 o 
   5  19   5      234.54      189.56    305.43 o 
   6  19   5      172.68      433.10    219.68 o 
   7  19   5     4797.29     4859.15    275.75 o 
   8  19   5      876.04      919.46    214.50 o 
  -8  20   5      179.97      424.92    227.83 o 
  -7  20   5     8313.95     8127.03    261.37 o 
  -6  20   5       60.86      252.55    216.62 o 
  -5  20   5       92.76      375.74    233.59 o 
  -4  20   5      164.57      326.63    204.90 o 
  -3  20   5      765.42     1010.81    245.68 o 
  -2  20   5       76.50      272.62    227.50 o 
  -1  20   5     6718.30     7408.75    261.88 o 
   0  20   5      887.54      927.05    192.31 o 
   1  20   5      327.95      293.35    191.53 o 
   2  20   5     1560.62     1261.93    213.53 o 
   3  20   5     4775.14     4977.61    235.87 o 
   4  20   5     4553.75     4546.82    256.52 o 
   5  20   5     7760.16     7136.11    340.21 o 
   6  20   5     1667.96     1682.85    367.33 o 
   7  20   5     4842.11     4714.89    298.10 o 
  -6  21   5       19.76      -41.20    239.18 o 
  -5  21   5     4901.67     4341.08    216.39 o 
  -4  21   5     2271.91     1969.74    198.77 o 
  -3  21   5     2792.51     2639.17    295.04 o 
  -2  21   5     7269.64     6624.21    505.11 o 
  -1  21   5      344.41      395.69    239.55 o 
   0  21   5     7722.27     7602.94    499.01 o 
   1  21   5     3018.77     2837.55    261.18 o 
   2  21   5        7.69      -53.54    223.45 o 
   3  21   5     2663.75     2441.85    243.52 o 
   4  21   5      748.01      905.24    215.68 o 
   5  21   5      109.11     -293.27    305.31 o 
  -4  22   5      222.93      100.12    266.46 o 
  -3  22   5     1092.42     1364.49    333.55 o 
  -2  22   5      342.68      227.18    204.95 o 
  -1  22   5     1570.80     1587.34    254.05 o 
   0  22   5     2504.98     2524.28    235.74 o 
   1  22   5       29.71      210.01    210.53 o 
   2  22   5    11636.12    11618.41    399.38 o 
   3  22   5     2811.94     3415.05    264.41 o 
 -16   0   6     7212.58     7285.98    399.34 o 
 -14   0   6      706.50      490.42    263.01 o 
 -12   0   6     9099.15     9325.71    364.82 o 
 -10   0   6    13627.92    13106.87    401.89 o 
  -8   0   6     2381.00     2211.61    224.53 o 
  -6   0   6    56386.67    52275.27    886.64 o 
  -4   0   6    79385.30    83790.94   2368.91 o 
  -2   0   6    35270.49    41705.05   1308.39 o 
   0   0   6     2164.62     2580.15    365.15 o 
   2   0   6    36238.87    35659.07    893.17 o 
   4   0   6    43910.14    45164.11    768.65 o 
   6   0   6     1876.67     1174.53    220.51 o 
   8   0   6    13256.47    12974.06    850.67 o 
  10   0   6    26420.39    28130.38    597.55 o 
  12   0   6     5353.20     5586.76    336.98 o 
  14   0   6      692.94      368.84    366.02 o 
  16   0   6     5428.84     4841.18    448.85 o 
 -17   1   6      478.99      424.85    206.28 o 
 -16   1   6     5810.08     6036.12    283.11 o 
 -15   1   6     1000.48     1154.24    291.70 o 
 -14   1   6     4873.02     4265.12    241.86 o 
 -13   1   6      717.88      613.57    205.91 o 
 -12   1   6      210.14      103.55    216.60 o 
 -11   1   6     5487.24     5666.65    263.54 o 
 -10   1   6    17122.94    16084.74    348.20 o 
  -9   1   6      179.13      134.44    125.60 o 
  -8   1   6    39960.43    36807.63    430.49 o 
  -7   1   6       23.76       78.36    144.49 o 
  -6   1   6    28642.46    28248.28    399.26 o 
  -5   1   6     2324.34     2271.32    196.79 o 
  -4   1   6      573.91      368.81    167.79 o 
  -3   1   6     5171.00     5059.04    274.30 o 
  -2   1   6    23830.96    26793.96    834.44 o 
  -1   1   6     2427.07     3049.25    349.78 o 
   0   1   6     5383.94     5270.32    302.86 o 
   1   1   6    21588.02    23842.40    522.43 o 
   2   1   6     2754.36     2997.40    200.70 o 
   3   1   6    15719.39    15812.04    692.84 o 
   4   1   6    58105.07    56138.26    784.40 o 
   5   1   6     1371.02     1296.66    150.57 o 
   6   1   6    78119.92    75681.12    918.76 o 
   7   1   6      827.73      797.23    144.00 o 
   8   1   6    27595.20    26208.08    603.34 o 
   9   1   6     1675.37     1499.34    145.23 o 
  10   1   6      641.87      389.51    232.16 o 
  11   1   6     3021.10     2925.04    242.19 o 
  12   1   6    11179.33    11300.81    253.08 o 
  13   1   6      280.71      287.30    260.62 o 
  14   1   6     2768.32     3423.86    357.61 o 
  15   1   6     2459.71     2603.05    313.56 o 
  16   1   6     1755.74     1472.51    300.81 o 
 -17   2   6      317.08      700.06    239.91 o 
 -16   2   6     3636.96     3794.82    275.93 o 
 -15   2   6     3253.98     3517.06    233.54 o 
 -14   2   6      104.55      386.85    188.37 o 
 -13   2   6     3950.58     3760.85    189.86 o 
 -12   2   6     1179.03     1024.28    182.09 o 
 -11   2   6      716.51      598.35    193.74 o 
 -10   2   6    12226.48    11178.43    215.57 o 
  -9   2   6     9051.49     8732.41    211.41 o 
  -8   2   6     2870.90     2772.02    150.71 o 
  -7   2   6     8703.84     8016.92    229.46 o 
  -6   2   6    48320.84    49193.79    564.43 o 
  -5   2   6     6739.00     7315.62    263.81 o 
  -4   2   6    88190.36    91145.98   2133.44 o 
  -3   2   6     1560.14     1106.52    193.76 o 
  -2   2   6    20409.70    21508.31    626.86 o 
  -1   2   6    74452.73    82533.41   1517.45 o 
   0   2   6      691.78      820.66    184.61 o 
   1   2   6    18557.62    19370.77    421.45 o 
   2   2   6    17102.20    16787.93    353.82 o 
   3   2   6    16759.90    14954.43    298.68 o 
   4   2   6      455.72      440.91    163.58 o 
   5   2   6    25929.60    24801.98    442.54 o 
   6   2   6     7947.12     7154.00    216.38 o 
   7   2   6      277.52      236.37    151.87 o 
   8   2   6    24583.81    23132.31    294.67 o 
   9   2   6     1627.15     1474.66    135.62 o 
  10   2   6    12091.95    12911.67    253.34 o 
  11   2   6     4606.07     4523.18    251.80 o 
  12   2   6     1942.36     1806.47    199.74 o 
  13   2   6     3321.25     2609.16    195.44 o 
  14   2   6       72.03      244.21    297.33 o 
  15   2   6     1911.04     1991.83    238.67 o 
  16   2   6     2397.89     3093.80    602.85 o 
 -17   3   6     3883.02     3727.41    335.88 o 
 -16   3   6     1709.81     1528.20    243.30 o 
 -15   3   6        3.43     -142.49    233.58 o 
 -14   3   6     1439.21     1408.94    199.03 o 
 -13   3   6     6503.75     6321.60    206.52 o 
 -12   3   6       80.28      116.73    174.15 o 
 -11   3   6    27063.19    30135.48    333.62 o 
 -10   3   6    11037.04    10065.45    221.04 o 
  -9   3   6     1708.77     1330.01    151.75 o 
  -8   3   6     8933.47     8475.62    216.82 o 
  -7   3   6    11707.26    11394.18    243.97 o 
  -6   3   6    25557.06    25783.06    348.49 o 
  -5   3   6     9255.68     8819.48    274.07 o 
  -4   3   6     6451.40     6506.62    243.97 o 
  -3   3   6     7227.82     7286.72    286.08 o 
  -2   3   6    13765.78    14533.18    518.10 o 
  -1   3   6     1048.68     1333.62    226.24 o 
   0   3   6      251.77      249.55    152.20 o 
   1   3   6    28021.13    29671.49    468.22 o 
   2   3   6      425.45      460.45    168.63 o 
   3   3   6    28697.88    28608.05    386.61 o 
   4   3   6     9927.71    10664.03    261.07 o 
   5   3   6     1438.72     1356.08    138.78 o 
   6   3   6    34074.04    31106.12    345.58 o 
   7   3   6     5236.96     4844.96    207.62 o 
   8   3   6    14615.27    13858.61    239.42 o 
   9   3   6    15193.34    14243.17    250.29 o 
  10   3   6      912.07      504.23    186.28 o 
  11   3   6     8383.39     9006.78    231.77 o 
  12   3   6     1220.29     1376.11    193.74 o 
  13   3   6       48.13      -26.56    169.50 o 
  14   3   6      270.75      517.47    243.50 o 
  15   3   6     9036.28     9260.81    299.34 o 
  16   3   6      685.33      789.31    322.44 o 
 -17   4   6     1707.72     2015.32    297.28 o 
 -16   4   6     3895.21     3752.75    231.08 o 
 -15   4   6    10122.81    10503.72    275.94 o 
 -14   4   6      100.93      132.60    176.74 o 
 -13   4   6     9489.17     9592.71    253.19 o 
 -12   4   6      365.46      475.16    176.21 o 
 -11   4   6      223.09      334.95    188.52 o 
 -10   4   6      669.11      428.76    131.70 o 
  -9   4   6    23702.40    22361.71    551.94 o 
  -8   4   6     1800.76     1641.23    131.94 o 
  -7   4   6    28473.61    28047.26    588.06 o 
  -6   4   6    10901.05    10340.98    262.45 o 
  -5   4   6      611.53      508.85    122.40 o 
  -4   4   6     9718.67     8903.63    243.11 o 
  -3   4   6    17620.10    16798.69    393.69 o 
  -2   4   6     3346.82     3162.91    237.42 o 
  -1   4   6    68478.37    71911.46   1156.66 o 
   0   4   6      550.84      511.30    163.29 o 
   1   4   6    12472.04    13531.26    288.14 o 
   2   4   6      974.44     1161.23    148.46 o 
   3   4   6      728.41      612.05    153.94 o 
   4   4   6     1550.11     1621.64    153.78 o 
   5   4   6    16710.86    16316.88    277.72 o 
   6   4   6     6560.73     6487.90    216.27 o 
   7   4   6    19339.31    18112.86    538.44 o 
   8   4   6    15496.07    14240.59    234.79 o 
   9   4   6     1011.28      644.27    132.62 o 
  10   4   6     3847.89     3919.63    215.98 o 
  11   4   6     8162.27     8099.20    253.65 o 
  12   4   6        5.59       60.64    197.71 o 
  13   4   6    11016.75    10989.79    420.38 o 
  14   4   6        3.02      -50.66    206.91 o 
  15   4   6     3059.09     3249.42    306.83 o 
  16   4   6       52.97      151.84    264.17 o 
 -17   5   6     7108.69     7132.48    356.35 o 
 -16   5   6      916.83      935.79    196.46 o 
 -15   5   6      329.51      536.42    202.29 o 
 -14   5   6     1754.39     1425.10    187.86 o 
 -13   5   6    12855.73    13146.81    250.96 o 
 -12   5   6      376.27      305.45    172.70 o 
 -11   5   6    11215.04    12016.45    262.82 o 
 -10   5   6     1631.98     1545.36    193.90 o 
  -9   5   6     3561.73     3190.90    153.98 o 
  -8   5   6       62.16       -5.49    117.39 o 
  -7   5   6     1272.61      981.79    163.43 o 
  -6   5   6     2595.20     2534.71    184.54 o 
  -5   5   6    29540.98    29181.97    373.99 o 
  -4   5   6     2498.87     2810.66    169.12 o 
  -3   5   6    26593.26    27344.89    503.99 o 
  -2   5   6     5126.56     5373.06    263.46 o 
  -1   5   6      107.61       72.58    160.44 o 
   0   5   6       15.36      107.69    144.30 o 
   1   5   6    23448.56    23643.09    491.10 o 
   2   5   6     7352.48     7924.03    316.34 o 
   3   5   6    44490.88    44645.02    853.09 o 
   4   5   6     9689.35    10158.56    300.37 o 
   5   5   6    12704.10    11318.79    234.12 o 
   6   5   6     1423.93     1445.04    170.46 o 
   7   5   6     5003.42     4515.51    164.35 o 
   8   5   6     3248.42     2696.08    222.60 o 
   9   5   6    35101.62    39323.45    387.01 o 
  10   5   6      995.65      544.29    198.12 o 
  11   5   6     3995.36     3730.35    233.37 o 
  12   5   6      878.10     1044.07    192.05 o 
  13   5   6      488.97      658.50    192.35 o 
  14   5   6     2828.94     3420.82    287.27 o 
  15   5   6     6059.94     6225.93    284.84 o 
 -16   6   6       19.00     -129.18    218.34 o 
 -15   6   6     9763.11    10420.87    293.65 o 
 -14   6   6     1112.30     1293.41    241.41 o 
 -13   6   6     7633.32     7589.23    229.68 o 
 -12   6   6     5378.78     5177.52    229.18 o 
 -11   6   6      684.78      390.22    233.06 o 
 -10   6   6     6331.39     6620.22    225.80 o 
  -9   6   6     7773.85     7271.65    186.15 o 
  -8   6   6     8429.22     7770.93    287.50 o 
  -7   6   6    20308.63    19561.80    446.64 o 
  -6   6   6      629.93      635.12    131.97 o 
  -5   6   6    11700.61    11982.29    260.62 o 
  -4   6   6     2645.31     3011.13    174.41 o 
  -3   6   6    74535.03    79308.73   1308.77 o 
  -2   6   6        7.20       10.98    142.51 o 
  -1   6   6    77029.05    82081.30    630.43 o 
   0   6   6    35746.88    34864.24    604.41 o 
   1   6   6     9703.99     9535.96    277.26 o 
   2   6   6     7830.61     8445.33    211.13 o 
   3   6   6      176.73      107.04    108.55 o 
   4   6   6    11605.49    11173.78    218.70 o 
   5   6   6    13979.63    13344.03    230.83 o 
   6   6   6     4454.24     4368.28    188.89 o 
   7   6   6    15011.80    14215.08    366.39 o 
   8   6   6     3487.28     2909.69    160.99 o 
   9   6   6        9.48       12.09    214.21 o 
  10   6   6       53.49      -33.78    190.62 o 
  11   6   6    10335.05    11099.99    244.29 o 
  12   6   6      534.71      294.22    190.22 o 
  13   6   6     6966.77     7267.27    274.45 o 
  14   6   6      579.83      729.47    227.65 o 
  15   6   6      704.91      970.73    222.49 o 
 -16   7   6     7105.08     6211.76    294.93 o 
 -15   7   6       19.83      352.24    225.69 o 
 -14   7   6     9771.59    10821.16    265.16 o 
 -13   7   6     6009.58     5490.29    216.50 o 
 -12   7   6       39.31       57.12    177.05 o 
 -11   7   6     9879.67    10490.83    238.45 o 
 -10   7   6     1733.72     1668.33    266.47 o 
  -9   7   6     7383.10     6554.46    211.59 o 
  -8   7   6     1898.20     1504.89    161.66 o 
  -7   7   6     2272.55     2268.00    151.60 o 
  -6   7   6     1832.43     1624.78    150.58 o 
  -5   7   6    22229.34    21601.19    306.17 o 
  -4   7   6     6621.77     6894.84    186.56 o 
  -3   7   6     2919.73     2442.98    244.92 o 
  -2   7   6    29268.04    30634.81    414.25 o 
  -1   7   6        2.04       -9.30    140.47 o 
   0   7   6    34911.46    38034.12    403.95 o 
   1   7   6    17016.63    15813.51    402.38 o 
   2   7   6     8629.34     8891.80    257.55 o 
   3   7   6    19389.80    17695.97    263.92 o 
   4   7   6     4478.54     4777.91    161.98 o 
   5   7   6     2034.77     1898.14    138.32 o 
   6   7   6     6779.89     6580.49    163.95 o 
   7   7   6     1012.15      845.51    125.12 o 
   8   7   6     4834.26     4846.24    152.13 o 
   9   7   6    16154.42    17591.60    524.95 o 
  10   7   6     3007.60     2843.95    189.14 o 
  11   7   6     1117.42      966.19    165.90 o 
  12   7   6    15222.99    15325.17    341.28 o 
  13   7   6     1151.28      962.37    210.17 o 
  14   7   6     4068.79     3450.76    227.98 o 
  15   7   6     2972.93     2362.17    303.14 o 
 -16   8   6      537.14      792.15    296.62 o 
 -15   8   6     1987.78     1999.18    292.51 o 
 -14   8   6     5221.36     5556.92    237.27 o 
 -13   8   6     1076.26      922.65    194.91 o 
 -12   8   6    16120.49    16552.55    325.62 o 
 -11   8   6        4.02      240.48    205.12 o 
 -10   8   6    13882.20    14828.29    298.01 o 
  -9   8   6     5912.82     6388.68    238.70 o 
  -8   8   6     8848.65     8250.62    330.85 o 
  -7   8   6     2586.27     2362.84    152.90 o 
  -6   8   6     7790.09     7454.44    252.22 o 
  -5   8   6      364.43      264.00    110.98 o 
  -4   8   6    19447.28    18521.55    300.53 o 
  -3   8   6     3996.44     3894.31    183.04 o 
  -2   8   6      816.46      661.78    153.74 o 
  -1   8   6     4785.22     4616.44    215.40 o 
   0   8   6    17545.05    16838.32    270.90 o 
   1   8   6     5962.04     5331.89    237.89 o 
   2   8   6    59448.55    59383.68    939.91 o 
   3   8   6      131.73      106.41    148.70 o 
   4   8   6    11813.68    11930.54    225.84 o 
   5   8   6     5312.85     4872.27    152.54 o 
   6   8   6     1562.59     1532.05    132.12 o 
   7   8   6      173.81      132.57    117.48 o 
   8   8   6     1477.30     1469.59    185.72 o 
   9   8   6      228.24      -80.91    209.03 o 
  10   8   6     9058.17     9285.19    238.49 o 
  11   8   6     4788.14     5521.69    217.94 o 
  12   8   6      792.07      802.94    178.46 o 
  13   8   6     2956.97     3189.54    311.58 o 
  14   8   6     3099.82     3089.26    218.08 o 
  15   8   6      301.35      693.99    228.46 o 
 -16   9   6     5317.12     6177.16    347.52 o 
 -15   9   6      127.42       70.17    221.88 o 
 -14   9   6    12236.70    13281.58    400.31 o 
 -13   9   6     1101.60     1136.52    256.20 o 
 -12   9   6     1070.20     1168.46    210.38 o 
 -11   9   6     4797.13     4828.58    219.26 o 
 -10   9   6     9746.21     9939.84    305.81 o 
  -9   9   6     2249.05     2350.06    210.43 o 
  -8   9   6    14095.47    14127.92    707.28 o 
  -7   9   6       93.91       70.84    106.07 o 
  -6   9   6     3510.44     3447.72    143.07 o 
  -5   9   6        6.01       18.80    119.65 o 
  -4   9   6     3286.90     3185.48    185.07 o 
  -3   9   6       69.57       47.01    132.56 o 
  -2   9   6    21295.57    21486.16    320.41 o 
  -1   9   6      187.56      155.09    139.68 o 
   0   9   6    51345.30    52580.04   1099.85 o 
   1   9   6     3541.18     3491.59    165.76 o 
   2   9   6     5554.33     5217.54    172.31 o 
   3   9   6      600.87      349.58    136.76 o 
   4   9   6     8801.30     8114.95    239.53 o 
   5   9   6      177.65      140.64    116.64 o 
   6   9   6    25036.48    23952.96    616.38 o 
   7   9   6     1403.60     1434.67    208.32 o 
   8   9   6     3498.95     3579.61    182.70 o 
   9   9   6     1187.14      854.06    174.74 o 
  10   9   6     5362.03     5604.37    199.82 o 
  11   9   6      435.43      295.15    174.64 o 
  12   9   6    24123.98    26884.47    432.30 o 
  13   9   6     1191.22     1197.66    218.86 o 
  14   9   6     7560.37     7543.98    485.58 o 
 -15  10   6       49.86      150.40    218.38 o 
 -14  10   6     1385.65     1656.61    311.70 o 
 -13  10   6       48.01     -103.10    211.32 o 
 -12  10   6    23329.84    22733.46    327.55 o 
 -11  10   6      587.51      513.24    251.96 o 
 -10  10   6    18174.04    19664.46    660.23 o 
  -9  10   6     1259.05     1067.18    211.83 o 
  -8  10   6     2650.62     2767.20    199.15 o 
  -7  10   6    10886.85    10037.07    219.81 o 
  -6  10   6     9739.11     8841.75    220.72 o 
  -5  10   6      164.48       20.10    111.82 o 
  -4  10   6    18823.37    18720.06    421.34 o 
  -3  10   6      166.04      112.30    132.76 o 
  -2  10   6     1927.30     1681.24    166.93 o 
  -1  10   6      608.50      511.42    142.49 o 
   0  10   6    19985.68    20805.88    281.73 o 
   1  10   6      152.42      255.58    112.27 o 
   2  10   6    56144.69    54510.10    684.08 o 
   3  10   6      340.35      219.56    125.79 o 
   4  10   6    26408.86    24993.93    599.44 o 
   5  10   6      866.37      786.26    137.36 o 
   6  10   6      951.38      779.42    109.94 o 
   7  10   6      519.33      573.84    199.32 o 
   8  10   6     1781.00     1588.30    180.73 o 
   9  10   6     1252.08     1139.48    188.51 o 
  10  10   6     3100.40     3040.52    177.06 o 
  11  10   6        4.79        0.97    162.58 o 
  12  10   6     1510.17     1625.00    213.19 o 
  13  10   6       13.73      224.31    222.96 o 
  14  10   6     2588.37     2517.00    300.24 o 
 -15  11   6        8.64      379.83    314.82 o 
 -14  11   6     3451.63     3559.61    266.86 o 
 -13  11   6      276.92      501.22    240.83 o 
 -12  11   6     4268.33     4928.67    273.28 o 
 -11  11   6      657.97      804.93    223.11 o 
 -10  11   6     3190.81     3084.84    225.04 o 
  -9  11   6     1371.65     1216.43    187.48 o 
  -8  11   6    11150.04    12042.10    263.86 o 
  -7  11   6      985.62     1206.79    196.77 o 
  -6  11   6     1268.00     1061.63    114.04 o 
  -5  11   6     5311.35     4640.51    157.85 o 
  -4  11   6      162.70      105.61    129.69 o 
  -3  11   6     7608.97     7408.21    198.98 o 
  -2  11   6    18810.94    18138.63    289.70 o 
  -1  11   6     2577.28     2341.78    159.36 o 
   0  11   6    37803.01    37517.00    349.05 o 
   1  11   6     1730.09     1649.43    129.58 o 
   2  11   6     4187.07     3755.79    146.75 o 
   3  11   6     9839.17     9266.66    213.71 o 
   4  11   6     4169.20     3927.32    167.25 o 
   5  11   6     7264.79     6869.44    194.66 o 
   6  11   6    19070.62    21432.78    477.37 o 
   7  11   6     6821.51     6946.87    219.96 o 
   8  11   6      503.58      359.29    162.79 o 
   9  11   6     8618.13     8691.94    216.11 o 
  10  11   6     2629.02     2313.12    200.63 o 
  11  11   6     2535.00     2540.68    208.52 o 
  12  11   6     6990.54     6864.92    285.14 o 
  13  11   6      127.25       60.08    193.73 o 
  14  11   6     7125.22     7342.04    367.60 o 
 -14  12   6     1348.60     1040.73    217.82 o 
 -13  12   6     4476.64     4562.11    268.11 o 
 -12  12   6     9975.64    10596.36    480.52 o 
 -11  12   6       28.75     -173.71    180.61 o 
 -10  12   6    12241.92    12618.41    285.45 o 
  -9  12   6    20051.57    20347.06    306.81 o 
  -8  12   6      257.25      278.79    191.08 o 
  -7  12   6    19817.43    22847.53    300.14 o 
  -6  12   6     2605.07     2699.44    193.96 o 
  -5  12   6     1082.41      899.00    132.91 o 
  -4  12   6     2780.24     2713.13    155.96 o 
  -3  12   6     6405.66     6107.08    190.91 o 
  -2  12   6       39.17       88.32    130.59 o 
  -1  12   6    14758.51    14082.39    258.83 o 
   0  12   6    14340.81    14009.45    263.14 o 
   1  12   6     3452.80     3250.26    144.72 o 
   2  12   6    21231.50    19654.19    262.41 o 
   3  12   6     9929.41     9308.76    210.74 o 
   4  12   6    11067.07    12035.65    597.71 o 
   5  12   6    21267.71    23454.31    306.46 o 
   6  12   6      470.01      353.99    192.26 o 
   7  12   6     8562.93     9203.89    243.28 o 
   8  12   6     3600.15     3558.29    226.17 o 
   9  12   6      132.98      243.13    198.27 o 
  10  12   6      757.03      499.64    179.68 o 
  11  12   6      736.12     1139.22    304.62 o 
  12  12   6       97.09      249.04    183.86 o 
  13  12   6     1825.63     1989.30    229.34 o 
 -14  13   6     3657.06     4106.55    349.47 o 
 -13  13   6     1430.02     1913.04    245.54 o 
 -12  13   6      355.89      628.61    238.09 o 
 -11  13   6     8664.88     9241.97    267.68 o 
 -10  13   6      247.43      179.34    170.41 o 
  -9  13   6     2418.94     2160.37    204.19 o 
  -8  13   6      463.29      390.74    171.01 o 
  -7  13   6     7578.64     8125.59    213.63 o 
  -6  13   6    11871.67    12233.43    236.23 o 
  -5  13   6     6072.16     6884.43    240.24 o 
  -4  13   6     1444.91     1405.00    237.51 o 
  -3  13   6    14219.01    15294.31    602.70 o 
  -2  13   6    16382.33    15586.49    253.04 o 
  -1  13   6     1773.38     1551.76    148.36 o 
   0  13   6     6828.23     6117.18    180.11 o 
   1  13   6     5934.32     5459.01    164.90 o 
   2  13   6       72.26       52.90    160.28 o 
   3  13   6    17289.78    20136.26    293.76 o 
   4  13   6     1090.69      937.65    200.98 o 
   5  13   6     7901.29     8704.89    265.48 o 
   6  13   6      191.90      146.75    194.68 o 
   7  13   6     5659.36     6001.64    240.64 o 
   8  13   6      356.49      254.81    183.58 o 
   9  13   6    12600.93    11803.92    284.06 o 
  10  13   6     2048.70     2210.92    225.51 o 
  11  13   6     5467.82     5369.76    274.20 o 
  12  13   6     1333.68     1781.85    248.94 o 
  13  13   6      140.21     -137.44    259.48 o 
 -13  14   6     2301.60     2735.14    252.71 o 
 -12  14   6      561.58      598.95    224.10 o 
 -11  14   6      659.57      688.43    241.77 o 
 -10  14   6        7.25      -16.63    265.49 o 
  -9  14   6     7757.98     7128.01    400.22 o 
  -8  14   6     3135.06     2525.39    186.37 o 
  -7  14   6    22994.47    25145.71    438.32 o 
  -6  14   6      860.15      712.11    209.93 o 
  -5  14   6     1637.48     1627.11    212.52 o 
  -4  14   6     1404.28     1011.86    188.84 o 
  -3  14   6     5081.16     5685.22    239.71 o 
  -2  14   6     1787.37     1788.10    192.31 o 
  -1  14   6    20046.56    22748.75    408.09 o 
   0  14   6     1091.10     1186.38    198.34 o 
   1  14   6      573.44      539.62    175.03 o 
   2  14   6     1682.13     1863.87    190.86 o 
   3  14   6     3116.01     3414.84    198.03 o 
   4  14   6       56.32      -94.24    188.35 o 
   5  14   6    14919.77    16452.85    272.07 o 
   6  14   6     1227.04      817.81    210.75 o 
   7  14   6    13730.82    13695.07    283.75 o 
   8  14   6        4.40     -170.15    195.24 o 
   9  14   6        4.17     -296.01    229.71 o 
  10  14   6       46.52      380.63    238.33 o 
  11  14   6     2344.90     2403.40    335.92 o 
  12  14   6     1833.73     1449.86    339.60 o 
 -13  15   6     4742.05     4272.26    290.03 o 
 -12  15   6      768.57      263.55    262.83 o 
 -11  15   6     4309.53     4599.94    318.39 o 
 -10  15   6     2229.10     2211.92    239.72 o 
  -9  15   6     1988.97     2119.72    261.46 o 
  -8  15   6     2571.83     1932.61    180.82 o 
  -7  15   6     1444.27     1045.81    185.70 o 
  -6  15   6      365.60      330.53    176.61 o 
  -5  15   6    26469.84    29448.28    538.77 o 
  -4  15   6        5.66       -1.19    206.69 o 
  -3  15   6    11602.27    13217.64    286.47 o 
  -2  15   6      143.12       61.02    207.21 o 
  -1  15   6       25.31      -47.27    225.12 o 
   0  15   6     1572.45     1440.67    198.22 o 
   1  15   6    12020.27    13251.81    243.43 o 
   2  15   6      226.51       41.75    169.68 o 
   3  15   6     7506.59     7903.49    205.92 o 
   4  15   6     1016.47      912.70    211.99 o 
   5  15   6       30.50      -39.74    189.26 o 
   6  15   6     2920.89     2931.83    198.81 o 
   7  15   6     3073.81     3017.75    248.90 o 
   8  15   6     1590.21     1477.63    235.51 o 
   9  15   6    13537.74    14730.73    299.63 o 
  10  15   6      393.17      528.27    223.36 o 
  11  15   6     3826.39     3060.97    252.22 o 
  12  15   6       22.03     -244.40    385.46 o 
 -12  16   6      841.86     1017.40    293.97 o 
 -11  16   6      653.59      826.42    232.87 o 
 -10  16   6       91.28      102.76    219.72 o 
  -9  16   6     3628.32     3609.68    251.67 o 
  -8  16   6      354.24      349.60    240.93 o 
  -7  16   6     9702.59    10088.38    233.11 o 
  -6  16   6    11347.25    10922.61    240.54 o 
  -5  16   6     2370.19     2168.72    205.70 o 
  -4  16   6    15184.61    16508.21    284.32 o 
  -3  16   6     2265.07     1926.04    193.94 o 
  -2  16   6     1280.18     1336.54    196.89 o 
  -1  16   6     6064.36     6664.58    234.90 o 
   0  16   6       29.12      187.52    166.35 o 
   1  16   6     3541.06     3527.39    193.12 o 
   2  16   6      541.78      566.61    170.77 o 
   3  16   6     2043.44     2210.51    198.81 o 
   4  16   6      581.22      429.10    161.38 o 
   5  16   6    12003.40    11958.88    267.23 o 
   6  16   6      265.85      426.80    200.12 o 
   7  16   6     8249.86     9331.07    406.98 o 
   8  16   6     2433.00     2626.63    242.96 o 
   9  16   6      548.60      972.99    227.51 o 
  10  16   6     5505.36     5284.87    254.64 o 
  11  16   6     4950.86     5528.40    309.25 o 
 -11  17   6     1477.27     1619.71    331.28 o 
 -10  17   6     1691.18     1359.85    227.68 o 
  -9  17   6     1431.23     1321.79    299.47 o 
  -8  17   6     5271.02     5373.11    249.32 o 
  -7  17   6     1672.87     1552.33    237.68 o 
  -6  17   6     6127.03     5396.91    253.72 o 
  -5  17   6     8564.63     8125.19    329.48 o 
  -4  17   6      178.02      349.54    202.03 o 
  -3  17   6     3549.72     3527.87    249.05 o 
  -2  17   6     8038.74     7877.86    424.40 o 
  -1  17   6      322.96      292.92    200.85 o 
   0  17   6     2275.74     1994.16    191.18 o 
   1  17   6     4593.16     4494.04    206.40 o 
   2  17   6     1053.73      857.25    195.62 o 
   3  17   6      522.12      519.36    182.94 o 
   4  17   6     3852.15     3406.86    202.45 o 
   5  17   6      119.53       67.34    184.55 o 
   6  17   6     9986.82    10453.52    317.93 o 
   7  17   6     3386.06     3979.08    253.69 o 
   8  17   6     8198.92     7381.73    283.04 o 
   9  17   6     1590.09     1505.15    310.17 o 
  10  17   6       16.41     -173.98    282.89 o 
 -10  18   6     1279.39     1677.35    342.23 o 
  -9  18   6     2626.69     2280.81    257.64 o 
  -8  18   6      111.71     -141.85    186.21 o 
  -7  18   6       91.16      283.84    197.86 o 
  -6  18   6    14032.78    15048.38    322.45 o 
  -5  18   6      317.19      488.09    216.34 o 
  -4  18   6    20520.41    19430.45    547.18 o 
  -3  18   6     1057.29      732.39    194.11 o 
  -2  18   6     4423.11     3757.05    231.89 o 
  -1  18   6      398.04      341.41    201.90 o 
   0  18   6      778.47      618.52    162.44 o 
   1  18   6      149.12      358.22    160.19 o 
   2  18   6     8518.48     7813.06    267.53 o 
   3  18   6       68.29      143.82    153.50 o 
   4  18   6     1145.30      941.27    239.88 o 
   5  18   6     3471.72     3490.81    300.70 o 
   6  18   6      527.46      747.77    229.63 o 
   7  18   6     1496.35     1445.26    351.94 o 
   8  18   6    10224.08    10501.33    285.74 o 
   9  18   6      124.60      251.10    269.17 o 
  -9  19   6        1.54      147.77    250.66 o 
  -8  19   6    11150.30     9840.22    252.28 o 
  -7  19   6      540.44      759.68    197.41 o 
  -6  19   6     2674.45     2676.04    206.93 o 
  -5  19   6      885.80     1314.69    235.59 o 
  -4  19   6      210.69      444.64    233.95 o 
  -3  19   6      292.08      506.95    272.63 o 
  -2  19   6     9269.10    10170.51    420.35 o 
  -1  19   6      227.55      299.11    224.10 o 
   0  19   6     3342.43     3387.08    267.22 o 
   1  19   6       51.40      -43.22    247.92 o 
   2  19   6        9.19       -5.36    204.84 o 
   3  19   6     1542.15     1682.62    202.39 o 
   4  19   6     4136.01     4000.17    220.51 o 
   5  19   6      960.03     1282.01    368.56 o 
   6  19   6    11040.75    10615.26    305.76 o 
   7  19   6     1247.03     1195.96    233.76 o 
   8  19   6     1442.70     1629.29    324.27 o 
  -8  20   6     1307.15     1529.15    311.59 o 
  -7  20   6      527.52      609.98    192.51 o 
  -6  20   6     5642.27     5490.22    225.42 o 
  -5  20   6       36.58      122.00    202.64 o 
  -4  20   6     6487.03     6494.68    249.85 o 
  -3  20   6     4866.13     4529.98    299.16 o 
  -2  20   6     3678.29     3315.31    493.14 o 
  -1  20   6     7364.86     6992.72    275.45 o 
   0  20   6      285.42      218.26    268.25 o 
   1  20   6      211.88      200.80    187.99 o 
   2  20   6     3590.20     3367.71    214.99 o 
   3  20   6        1.09      -26.66    199.23 o 
   4  20   6     2842.21     2946.27    208.58 o 
   5  20   6      247.64      128.48    238.70 o 
   6  20   6      980.00     1419.09    254.16 o 
   7  20   6       45.25       39.24    350.05 o 
  -6  21   6     1674.74     1859.64    303.83 o 
  -5  21   6      189.24       61.06    178.88 o 
  -4  21   6      129.89      218.74    215.16 o 
  -3  21   6     1958.05     1969.57    277.81 o 
  -2  21   6     3933.48     2923.73    269.24 o 
  -1  21   6      138.86      327.53    281.38 o 
   0  21   6     3109.72     2809.12    248.02 o 
   1  21   6     2622.60     2599.98    253.74 o 
   2  21   6      302.73       85.42    290.71 o 
   3  21   6     6011.98     5006.68    361.16 o 
   4  21   6     5181.94     4706.09    478.16 o 
   5  21   6     3931.30     3857.28    334.45 o 
  -3  22   6     1997.04     2513.95    283.43 o 
  -2  22   6      969.21     1104.28    321.24 o 
  -1  22   6     9284.48     9604.47    449.13 o 
   0  22   6       20.63      -53.07    242.39 o 
   1  22   6     4075.85     3856.60    257.93 o 
   2  22   6      908.58     1360.47    244.23 o 
 -17   0   7     3659.15     3541.67    528.29 o 
 -15   0   7    12176.79    12559.27    467.54 o 
 -13   0   7     9731.83     9820.99    410.91 o 
 -11   0   7       29.75       41.95    316.68 o 
  -9   0   7    25207.08    22656.86    479.44 o 
  -7   0   7    28445.62    27766.72    477.37 o 
  -5   0   7      359.49      437.97    215.94 o 
  -3   0   7     3521.23     4832.22    480.83 o 
  -1   0   7    71003.41    77284.52   1490.46 o 
   1   0   7    68605.13    70093.98   1023.09 o 
   3   0   7      363.80      300.50    202.31 o 
   5   0   7    26621.71    24552.65   1472.42 o 
   7   0   7    68549.78    67171.84    679.19 o 
   9   0   7      210.21      177.43    188.92 o 
  11   0   7    10047.98     9449.76    882.73 o 
  13   0   7     8770.38     8779.95    731.88 o 
  15   0   7     2153.09     2284.69    332.57 o 
 -17   1   7     6128.59     6590.84    376.42 o 
 -16   1   7     1050.34     1149.40    223.52 o 
 -15   1   7     3149.46     3428.58    260.03 o 
 -14   1   7      186.18      387.58    178.28 o 
 -13   1   7     1308.67     1050.87    230.49 o 
 -12   1   7      374.14      401.01    243.10 o 
 -11   1   7    19330.00    21061.22    373.17 o 
 -10   1   7      700.79      592.51    128.18 o 
  -9   1   7    10298.54     9164.61    213.62 o 
  -8   1   7     6567.86     6281.55    197.81 o 
  -7   1   7    10720.63     9540.37    251.97 o 
  -6   1   7       63.12      113.17    146.78 o 
  -5   1   7    56074.63    54730.04    852.10 o 
  -4   1   7        2.13       58.44    165.61 o 
  -3   1   7    53631.02    58947.99   2064.36 o 
  -2   1   7     3932.25     4369.91    403.54 o 
  -1   1   7    15556.95    17997.37    549.00 o 
   0   1   7    31575.85    34411.60    928.49 o 
   1   1   7    12384.46    12736.02    339.59 o 
   2   1   7      188.89       90.39    144.93 o 
   3   1   7    12249.27    11263.79    333.76 o 
   4   1   7     2266.47     2022.62    152.94 o 
   5   1   7     2336.36     2110.86    166.24 o 
   6   1   7     4461.75     4251.53    175.36 o 
   7   1   7    11163.55    10348.76    220.28 o 
   8   1   7     2083.82     1873.76    142.62 o 
   9   1   7    11706.22    11646.36    331.61 o 
  10   1   7        2.88      156.78    179.91 o 
  11   1   7    14496.62    15344.86    288.02 o 
  12   1   7      669.25      688.53    176.06 o 
  13   1   7     3895.74     3314.35    225.23 o 
  14   1   7     2834.36     2533.90    232.45 o 
  15   1   7     1517.69     1647.67    216.19 o 
  16   1   7       98.91      487.67    286.95 o 
 -17   2   7     1217.25     1495.07    263.98 o 
 -16   2   7      379.54      316.93    195.26 o 
 -15   2   7     5558.94     6064.29    238.12 o 
 -14   2   7     1051.90      580.52    201.27 o 
 -13   2   7    10790.09    11013.35    266.35 o 
 -12   2   7      806.19      871.48    189.09 o 
 -11   2   7     1460.29     1536.74    199.29 o 
 -10   2   7    11561.30    10499.27    232.38 o 
  -9   2   7     8142.89     7454.60    190.32 o 
  -8   2   7      260.21      222.77    121.22 o 
  -7   2   7    11648.66    11436.93    243.54 o 
  -6   2   7    18825.56    17561.00    334.44 o 
  -5   2   7     1845.88     1792.48    209.53 o 
  -4   2   7     1735.31     1646.09    219.40 o 
  -3   2   7     2029.03     1566.77    248.94 o 
  -2   2   7    16347.68    19146.69    611.36 o 
  -1   2   7    21264.51    21418.91    602.13 o 
   0   2   7       51.31       -7.24    161.68 o 
   1   2   7    27060.67    27187.73    457.75 o 
   2   2   7    26908.71    26279.61    408.02 o 
   3   2   7      953.11     1001.76    168.64 o 
   4   2   7    26994.24    26757.63    853.36 o 
   5   2   7    13542.53    13139.14    258.98 o 
   6   2   7       25.86       72.27    115.56 o 
   7   2   7    19013.94    18808.78    271.15 o 
   8   2   7    10049.07     9391.74    260.54 o 
   9   2   7     1274.37     1116.08    201.44 o 
  10   2   7    13179.06    13905.62    439.93 o 
  11   2   7     1610.12     1407.21    203.38 o 
  12   2   7      657.69      678.33    226.56 o 
  13   2   7     9545.45     9158.52    264.39 o 
  14   2   7     1163.58     1370.08    232.78 o 
  15   2   7      603.63      770.00    207.07 o 
 -17   3   7     3588.40     4106.52    296.12 o 
 -16   3   7     1988.50     2206.80    247.29 o 
 -15   3   7     4149.32     4427.29    237.13 o 
 -14   3   7    11103.49    10743.49    258.58 o 
 -13   3   7     4370.70     4421.73    205.05 o 
 -12   3   7     7169.00     7625.72    249.87 o 
 -11   3   7     3200.18     3122.13    207.80 o 
 -10   3   7     3808.55     3312.90    153.30 o 
  -9   3   7       59.45       24.09    136.55 o 
  -8   3   7    21439.61    20201.06    461.33 o 
  -7   3   7     1322.47     1369.96    174.20 o 
  -6   3   7    41793.95    40455.61    869.82 o 
  -5   3   7    10029.29     9126.08    330.74 o 
  -4   3   7       33.71       46.05    156.00 o 
  -3   3   7    47808.63    48882.11    832.85 o 
  -2   3   7    60840.27    66162.98   1341.58 o 
  -1   3   7      324.59      263.88    180.74 o 
   0   3   7    84492.18    89843.27   1177.89 o 
   1   3   7      290.33      256.19    147.57 o 
   2   3   7      303.95      213.67    177.48 o 
   3   3   7     8135.79     7388.54    218.27 o 
   4   3   7    32750.72    31659.73    452.32 o 
   5   3   7     4353.64     4094.98    182.69 o 
   6   3   7    12317.29    11811.10    272.60 o 
   7   3   7     6544.70     6373.62    186.28 o 
   8   3   7     2920.34     2669.72    151.30 o 
   9   3   7     2157.48     2049.39    220.11 o 
  10   3   7      472.09      210.75    195.78 o 
  11   3   7     8794.32     9466.01    248.82 o 
  12   3   7     4640.73     4750.66    203.92 o 
  13   3   7        3.76     -198.22    180.37 o 
  14   3   7     7294.68     8126.94    293.24 o 
  15   3   7      446.13       76.46    240.44 o 
 -17   4   7      224.50      221.15    282.38 o 
 -16   4   7     3156.22     3024.11    249.68 o 
 -15   4   7      387.25      364.00    237.72 o 
 -14   4   7      953.49      831.47    199.86 o 
 -13   4   7     4395.61     3926.01    209.68 o 
 -12   4   7    20876.14    22032.56    408.97 o 
 -11   4   7     1513.94     1317.82    184.31 o 
 -10   4   7     2720.24     2713.66    231.77 o 
  -9   4   7      812.38      741.26    114.96 o 
  -8   4   7      561.77      415.46    140.87 o 
  -7   4   7     7792.18     7957.56    231.49 o 
  -6   4   7     2166.95     1849.89    176.46 o 
  -5   4   7      896.24      773.79    165.49 o 
  -4   4   7    21411.63    20232.62    356.84 o 
  -3   4   7     8519.62     8293.24    424.08 o 
  -2   4   7     8651.48     9259.54    308.99 o 
  -1   4   7     1198.39      880.97    189.89 o 
   0   4   7     2238.50     2285.12    205.61 o 
   1   4   7     1833.22     1738.62    148.52 o 
   2   4   7    31966.66    31660.71    438.17 o 
   3   4   7     2165.73     2214.76    194.25 o 
   4   4   7    44674.07    42246.36    627.01 o 
   5   4   7    12694.73    12362.18    250.78 o 
   6   4   7     1974.34     1893.51    141.28 o 
   7   4   7     2947.65     2503.18    159.47 o 
   8   4   7    14686.66    13483.12    232.49 o 
   9   4   7       27.15      107.00    211.34 o 
  10   4   7    20362.28    22788.44    320.61 o 
  11   4   7       28.94       37.34    188.87 o 
  12   4   7     3721.08     3390.28    213.66 o 
  13   4   7      733.12     1095.33    213.70 o 
  14   4   7     8138.25     8828.60    379.42 o 
  15   4   7      127.75      289.73    221.25 o 
 -16   5   7     1599.28     1830.04    212.31 o 
 -15   5   7       44.59      -14.27    191.38 o 
 -14   5   7    17875.83    19123.47    514.89 o 
 -13   5   7      679.79      794.62    210.52 o 
 -12   5   7     3344.16     3249.53    189.98 o 
 -11   5   7     3950.49     3936.48    193.89 o 
 -10   5   7     1153.62     1172.50    205.79 o 
  -9   5   7     3436.56     2945.13    166.28 o 
  -8   5   7    39140.82    37184.41    527.71 o 
  -7   5   7     1498.46     1520.17    154.20 o 
  -6   5   7    49636.32    49712.67    522.96 o 
  -5   5   7     5393.76     5741.02    202.30 o 
  -4   5   7      321.93      333.04    142.51 o 
  -3   5   7      180.19      103.63    179.77 o 
  -2   5   7    81738.39    87435.00   1140.89 o 
  -1   5   7     4825.66     4390.85    248.54 o 
   0   5   7    24084.04    23384.31    513.67 o 
   1   5   7      327.07      451.69    129.99 o 
   2   5   7     6793.07     7140.06    204.18 o 
   3   5   7     6848.26     6816.70    231.50 o 
   4   5   7    26616.28    25379.24    335.49 o 
   5   5   7     4651.08     4409.54    283.02 o 
   6   5   7    31541.42    30974.09    341.51 o 
   7   5   7      245.11      107.38    123.64 o 
   8   5   7     6295.01     5837.53    247.22 o 
   9   5   7      461.65      316.36    210.72 o 
  10   5   7      206.62      413.34    204.17 o 
  11   5   7       17.61      -68.04    185.91 o 
  12   5   7    20013.70    19878.11    413.36 o 
  13   5   7      491.63      705.68    216.85 o 
  14   5   7     2216.76     1999.13    227.11 o 
  15   5   7      194.34      397.39    200.53 o 
 -16   6   7     3003.37     2645.92    267.34 o 
 -15   6   7     2556.44     2951.21    236.56 o 
 -14   6   7      630.28      650.14    225.64 o 
 -13   6   7      227.53      442.35    166.28 o 
 -12   6   7    10675.49    11450.09    262.68 o 
 -11   6   7     1716.48     1717.20    221.97 o 
 -10   6   7     9926.56    10591.59    246.67 o 
  -9   6   7       92.52       51.84    145.17 o 
  -8   6   7     5457.43     5016.25    204.28 o 
  -7   6   7      156.10      222.92    147.33 o 
  -6   6   7     7628.14     7341.42    196.09 o 
  -5   6   7    15367.77    15874.69    302.85 o 
  -4   6   7    43386.56    42699.59    459.09 o 
  -3   6   7     6372.98     6695.58    268.29 o 
  -2   6   7    11860.35    11667.74    293.41 o 
  -1   6   7     3211.70     3225.50    175.34 o 
   0   6   7     7913.93     8016.40    249.02 o 
   1   6   7    11002.54    11991.16    292.90 o 
   2   6   7    30439.90    30426.92    486.66 o 
   3   6   7      379.17      285.39    116.78 o 
   4   6   7    12459.87    11345.07    218.05 o 
   5   6   7    13294.09    13112.92    220.22 o 
   6   6   7     5131.26     4605.51    149.98 o 
   7   6   7     6580.41     6021.05    174.33 o 
   8   6   7    19483.99    21381.25    308.11 o 
   9   6   7     1105.65     1089.48    202.63 o 
  10   6   7    15249.86    16834.96    312.53 o 
  11   6   7     3762.66     3510.69    215.53 o 
  12   6   7      602.02      570.31    187.53 o 
  13   6   7     4483.08     4704.44    411.88 o 
  14   6   7     2445.53     2345.58    225.72 o 
  15   6   7      143.59      152.52    306.80 o 
 -16   7   7     1210.07     1172.33    227.09 o 
 -15   7   7        3.55      -69.26    225.10 o 
 -14   7   7     1533.12     1682.32    260.50 o 
 -13   7   7     1061.77      931.51    173.27 o 
 -12   7   7     4433.16     4246.74    202.25 o 
 -11   7   7     9491.91    10393.16    293.19 o 
 -10   7   7       69.71      167.19    193.25 o 
  -9   7   7    13941.99    14903.92    305.70 o 
  -8   7   7    25455.06    23930.79    626.60 o 
  -7   7   7     2768.57     2547.10    176.54 o 
  -6   7   7    12082.38    11991.38    243.97 o 
  -5   7   7    11091.13    11028.86    247.72 o 
  -4   7   7     1161.20     1067.03    138.58 o 
  -3   7   7    31997.05    33336.04   1096.15 o 
  -2   7   7     4570.79     4159.38    207.52 o 
  -1   7   7     8455.53     8299.53    233.25 o 
   0   7   7    39826.95    38923.66    412.46 o 
   1   7   7     6256.13     5413.63    197.42 o 
   2   7   7       38.98      107.28    137.09 o 
   3   7   7    17654.09    18162.22    268.86 o 
   4   7   7     1721.11     1499.55    129.49 o 
   5   7   7    17632.69    18708.45    284.69 o 
   6   7   7    17699.25    17024.64    314.89 o 
   7   7   7      923.56      812.73    128.48 o 
   8   7   7     7298.33     7743.59    264.94 o 
   9   7   7     4744.13     4784.35    267.10 o 
  10   7   7     6925.15     6902.26    250.85 o 
  11   7   7     3880.17     3949.51    201.49 o 
  12   7   7     6649.24     5698.12    289.50 o 
  13   7   7       23.19      -99.86    197.43 o 
  14   7   7     2295.11     2435.86    234.30 o 
  15   7   7      707.79     1088.40    251.70 o 
 -16   8   7      126.95     -125.26    245.73 o 
 -15   8   7     7658.23     7707.73    317.12 o 
 -14   8   7        4.53       40.39    229.64 o 
 -13   8   7     3362.96     3096.46    236.25 o 
 -12   8   7      341.92      430.95    204.15 o 
 -11   8   7      540.84      583.24    225.84 o 
 -10   8   7     9262.38    10182.87    290.71 o 
  -9   8   7    13151.85    14753.25    292.09 o 
  -8   8   7      394.83      309.74    124.81 o 
  -7   8   7    23688.59    22253.76    416.07 o 
  -6   8   7     6311.08     6167.43    202.76 o 
  -5   8   7     2183.06     2198.38    137.64 o 
  -4   8   7     3876.72     3671.88    186.29 o 
  -3   8   7     5015.66     5153.61    204.69 o 
  -2   8   7     3776.32     3423.71    191.49 o 
  -1   8   7    26435.87    26681.15    337.69 o 
   0   8   7      321.75      271.65    131.55 o 
   1   8   7    20656.46    21066.45    410.80 o 
   2   8   7     5128.39     4633.92    182.69 o 
   3   8   7      111.17       98.84    126.46 o 
   4   8   7     7775.69     6766.78    182.24 o 
   5   8   7    12493.04    12611.64    228.57 o 
   6   8   7       10.49       88.52    116.23 o 
   7   8   7    34401.93    38023.39    480.44 o 
   8   8   7     2168.12     2126.02    198.95 o 
   9   8   7      858.66      731.92    175.52 o 
  10   8   7     1457.89     1362.74    186.01 o 
  11   8   7    10459.15    10210.82    329.10 o 
  12   8   7      100.30      193.09    189.86 o 
  13   8   7     5789.17     5892.28    309.62 o 
  14   8   7      218.04      125.72    218.10 o 
 -15   9   7       16.15     -171.48    260.82 o 
 -14   9   7       82.06      -11.93    210.26 o 
 -13   9   7     2740.76     2987.07    247.21 o 
 -12   9   7      711.99      629.80    179.24 o 
 -11   9   7    18011.77    18871.62    449.51 o 
 -10   9   7      776.00      369.85    211.58 o 
  -9   9   7    20085.99    21327.75    416.31 o 
  -8   9   7       27.07      -52.57    206.75 o 
  -7   9   7     2244.26     1812.72    136.82 o 
  -6   9   7       77.97       41.81    106.63 o 
  -5   9   7    13867.13    12785.04    283.11 o 
  -4   9   7     1810.96     1480.93    152.99 o 
  -3   9   7    21962.20    22453.21    332.04 o 
  -2   9   7        8.71       21.36    133.85 o 
  -1   9   7       61.08       12.13    118.39 o 
   0   9   7     3195.15     2928.62    150.75 o 
   1   9   7    34091.00    33350.78    761.26 o 
   2   9   7      501.08      367.03    149.12 o 
   3   9   7    28815.45    27215.44    604.77 o 
   4   9   7       77.89       26.15    129.65 o 
   5   9   7     9165.48     9244.45    203.01 o 
   6   9   7      890.33      669.16    132.78 o 
   7   9   7      103.69      167.45    172.95 o 
   8   9   7      188.09      292.60    192.20 o 
   9   9   7    13137.49    14329.29    262.44 o 
  10   9   7        8.86      145.78    161.62 o 
  11   9   7     2430.58     1992.40    254.70 o 
  12   9   7      894.88     1012.23    206.73 o 
  13   9   7      424.02      619.45    188.68 o 
  14   9   7      378.76      355.37    210.90 o 
 -15  10   7     4234.29     4910.07    350.64 o 
 -14  10   7     1311.08     1462.17    228.66 o 
 -13  10   7     7957.02     8456.34    484.18 o 
 -12  10   7       19.99       73.29    214.57 o 
 -11  10   7     2240.51     1541.76    219.15 o 
 -10  10   7     1087.88     1150.89    193.85 o 
  -9  10   7    17151.69    18743.20    488.88 o 
  -8  10   7     1306.42     1375.57    234.91 o 
  -7  10   7    23016.92    25791.71    319.08 o 
  -6  10   7      410.77      288.22    114.90 o 
  -5  10   7     1103.75      993.86    119.58 o 
  -4  10   7       44.33       -8.76    144.58 o 
  -3  10   7     4550.14     4488.03    179.21 o 
  -2  10   7     3302.16     3100.13    176.02 o 
  -1  10   7    28802.37    28084.80    347.22 o 
   0  10   7      435.47      298.15    120.49 o 
   1  10   7    27264.24    27291.89    527.97 o 
   2  10   7      299.10      170.27    137.21 o 
   3  10   7      231.42      211.51    132.68 o 
   4  10   7      542.46      576.39    137.90 o 
   5  10   7    23215.32    21249.55    469.18 o 
   6  10   7     1883.89     2073.48    202.25 o 
   7  10   7     8459.17     8799.49    230.75 o 
   8  10   7      224.00      291.96    179.42 o 
   9  10   7     1928.12     1518.54    215.56 o 
  10  10   7     3080.38     2722.63    191.16 o 
  11  10   7     1800.22     1769.00    215.39 o 
  12  10   7      571.44      794.34    245.55 o 
  13  10   7     8651.56     8596.31    293.23 o 
  14  10   7       52.13      -69.92    272.26 o 
 -15  11   7       65.21       -0.84    291.69 o 
 -14  11   7     1434.83     1275.39    265.11 o 
 -13  11   7     1812.81     2010.14    234.46 o 
 -12  11   7     3134.74     3197.05    268.17 o 
 -11  11   7    17604.07    17109.78    702.80 o 
 -10  11   7      374.04      456.66    201.57 o 
  -9  11   7     6337.10     6830.13    237.61 o 
  -8  11   7    13486.00    15235.30    261.25 o 
  -7  11   7      142.32      103.30    169.41 o 
  -6  11   7     5209.02     5451.31    211.80 o 
  -5  11   7    10782.47    10506.81    208.98 o 
  -4  11   7     1485.37     1374.28    149.19 o 
  -3  11   7     8440.25     8016.18    215.70 o 
  -2  11   7     2191.57     1992.07    159.72 o 
  -1  11   7       30.09        6.67    122.13 o 
   0  11   7    14952.19    14189.52    445.29 o 
   1  11   7    11839.18    11712.25    223.91 o 
   2  11   7       78.32      -39.91    131.14 o 
   3  11   7    38648.46    35943.98    364.18 o 
   4  11   7     5006.15     4453.32    199.55 o 
   5  11   7     4249.51     4108.02    260.26 o 
   6  11   7     5489.92     5978.16    261.47 o 
   7  11   7     2456.94     2446.96    240.34 o 
   8  11   7     1839.00     1709.54    219.61 o 
   9  11   7     4716.67     4716.66    223.07 o 
  10  11   7       48.93       81.12    179.25 o 
  11  11   7     2882.16     3160.68    227.96 o 
  12  11   7       80.40      158.86    202.78 o 
  13  11   7      348.67      419.14    188.26 o 
 -14  12   7      261.11      184.21    213.12 o 
 -13  12   7     6554.37     6762.29    271.15 o 
 -12  12   7     3713.92     3523.45    295.01 o 
 -11  12   7      374.58      324.16    228.58 o 
 -10  12   7     7215.04     6356.21    251.15 o 
  -9  12   7     4873.11     4542.97    240.60 o 
  -8  12   7      769.52      662.60    184.86 o 
  -7  12   7     7263.00     7834.23    215.92 o 
  -6  12   7     2231.99     2257.44    203.98 o 
  -5  12   7     9938.31    11229.01    250.41 o 
  -4  12   7     8282.64     7640.42    218.61 o 
  -3  12   7     4951.60     4450.10    183.85 o 
  -2  12   7     3026.10     3005.99    159.19 o 
  -1  12   7     9202.42     8697.22    225.22 o 
   0  12   7      186.39      157.78    124.51 o 
   1  12   7     3993.46     3522.52    165.84 o 
   2  12   7    13600.19    12446.50    210.02 o 
   3  12   7      644.49      523.36    194.56 o 
   4  12   7    27254.74    30209.55    389.41 o 
   5  12   7     6367.94     6830.88    267.45 o 
   6  12   7      497.38      433.98    190.53 o 
   7  12   7     4273.65     3921.66    215.33 o 
   8  12   7     5913.06     5486.33    224.72 o 
   9  12   7      176.39      244.73    186.79 o 
  10  12   7     7290.73     7619.01    249.03 o 
  11  12   7     2170.91     2039.60    228.06 o 
  12  12   7     1180.17     1577.46    229.17 o 
  13  12   7     3024.91     3348.86    263.46 o 
 -14  13   7     3304.13     3677.42    302.15 o 
 -13  13   7     2318.68     1874.95    243.80 o 
 -12  13   7     4103.70     4255.44    314.87 o 
 -11  13   7     2261.03     2091.40    281.79 o 
 -10  13   7     4405.50     3802.74    228.21 o 
  -9  13   7     3671.58     3033.78    227.94 o 
  -8  13   7    20004.71    20324.24    297.70 o 
  -7  13   7       59.92      116.33    166.04 o 
  -6  13   7    10381.23    11246.68    237.49 o 
  -5  13   7      265.09      208.90    168.99 o 
  -4  13   7      642.82      508.23    211.11 o 
  -3  13   7     1241.02     1299.37    202.37 o 
  -2  13   7    12123.22    14200.84    293.94 o 
  -1  13   7     7232.70     8478.33    239.29 o 
   0  13   7    11619.03    13914.07    243.74 o 
   1  13   7       74.72       57.26    227.37 o 
   2  13   7     3730.33     4121.21    206.15 o 
   3  13   7      725.63      650.71    184.76 o 
   4  13   7    13291.76    15112.15    294.00 o 
   5  13   7     6599.24     6597.87    351.53 o 
   6  13   7    12792.38    13791.74    361.05 o 
   7  13   7      184.71      138.43    223.72 o 
   8  13   7     2917.27     2514.80    234.97 o 
   9  13   7      524.45      505.79    174.42 o 
  10  13   7       16.21      514.08    294.77 o 
  11  13   7      113.70     -181.30    209.18 o 
  12  13   7     3962.43     3724.84    239.63 o 
 -13  14   7      116.03       26.45    264.20 o 
 -12  14   7     7595.16     7197.03    356.86 o 
 -11  14   7      121.46       67.65    231.55 o 
 -10  14   7     5728.88     6100.88    268.74 o 
  -9  14   7      264.67      364.21    176.95 o 
  -8  14   7     1298.68     1108.60    171.11 o 
  -7  14   7     1583.87     1446.29    186.86 o 
  -6  14   7     8971.91     8788.14    243.03 o 
  -5  14   7      457.76      407.80    177.27 o 
  -4  14   7    25186.64    28791.79    379.17 o 
  -3  14   7       50.63      134.96    206.73 o 
  -2  14   7     2590.87     3047.97    226.30 o 
  -1  14   7      593.37      401.97    195.16 o 
   0  14   7      691.56      568.68    209.47 o 
   1  14   7        1.60       -8.18    180.22 o 
   2  14   7    18942.64    21749.33    310.99 o 
   3  14   7     6511.35     6415.95    207.40 o 
   4  14   7    11526.59    12641.32    378.27 o 
   5  14   7      483.30      388.25    181.87 o 
   6  14   7      142.26      108.01    201.94 o 
   7  14   7       36.22      147.88    185.82 o 
   8  14   7     5767.78     5895.06    217.86 o 
   9  14   7      237.40      457.16    223.22 o 
  10  14   7     8435.26     8777.74    400.72 o 
  11  14   7      226.35      -13.76    220.32 o 
  12  14   7     1540.04     1552.19    303.45 o 
 -12  15   7      117.39      269.52    199.71 o 
 -11  15   7      353.45      873.59    238.11 o 
 -10  15   7     2047.41     1566.87    238.19 o 
  -9  15   7       35.56       41.08    261.45 o 
  -8  15   7     8668.57     8722.90    230.08 o 
  -7  15   7       81.29      115.71    181.26 o 
  -6  15   7     8057.18     8524.42    215.07 o 
  -5  15   7     6077.94     5622.23    213.33 o 
  -4  15   7      121.06       44.08    224.37 o 
  -3  15   7     9544.21     9889.38    253.33 o 
  -2  15   7    16801.66    19690.56    318.04 o 
  -1  15   7     1398.71     1410.44    202.76 o 
   0  15   7    10343.86    11440.72    241.15 o 
   1  15   7       11.17      122.81    193.24 o 
   2  15   7      157.99       -5.89    180.59 o 
   3  15   7      128.97      340.43    179.22 o 
   4  15   7     7651.67     7961.73    256.04 o 
   5  15   7      404.49      339.40    206.93 o 
   6  15   7     8791.12     8526.39    479.46 o 
   7  15   7     1047.62     1112.14    205.10 o 
   8  15   7     5761.32     6321.78    266.17 o 
   9  15   7       49.37      271.46    247.42 o 
  10  15   7      692.56     1589.81    256.19 o 
  11  15   7     2626.26     1899.05    241.88 o 
 -12  16   7     2341.44     2223.63    311.02 o 
 -11  16   7      350.60       15.13    217.39 o 
 -10  16   7     5650.15     6070.93    295.53 o 
  -9  16   7      523.58      473.27    261.50 o 
  -8  16   7       18.94       73.86    208.30 o 
  -7  16   7     1702.25     1454.17    222.95 o 
  -6  16   7     2140.60     1893.14    177.69 o 
  -5  16   7     1518.22     1377.83    175.98 o 
  -4  16   7     8254.55     8970.70    263.23 o 
  -3  16   7      928.36      741.99    207.72 o 
  -2  16   7     5904.56     6257.22    234.16 o 
  -1  16   7     5953.06     6169.90    246.79 o 
   0  16   7     2810.23     2815.87    224.23 o 
   1  16   7     6044.90     5760.90    227.96 o 
   2  16   7     6113.50     6192.51    203.85 o 
   3  16   7      167.98      260.67    159.72 o 
   4  16   7     4248.10     4074.99    207.22 o 
   5  16   7     1054.23     1109.95    192.50 o 
   6  16   7     1694.36     1581.06    222.72 o 
   7  16   7     6570.55     6953.22    294.75 o 
   8  16   7     3760.34     3822.19    276.07 o 
   9  16   7     1625.57     1281.92    271.93 o 
  10  16   7     5602.35     5478.98    396.23 o 
 -11  17   7     2154.78     2085.30    281.59 o 
 -10  17   7     1091.88      747.20    243.11 o 
  -9  17   7     1505.83     1744.27    219.43 o 
  -8  17   7      870.74      877.61    225.83 o 
  -7  17   7      420.08      422.48    198.91 o 
  -6  17   7     1327.64     1406.58    217.56 o 
  -5  17   7     8911.11     8162.29    217.89 o 
  -4  17   7     1002.69      994.95    203.73 o 
  -3  17   7    14546.91    15464.32    298.31 o 
  -2  17   7      522.36      579.91    204.22 o 
  -1  17   7     1689.44     1444.34    176.47 o 
   0  17   7     8520.46     9012.42    237.10 o 
   1  17   7     4625.59     4665.71    231.36 o 
   2  17   7       55.65       73.39    166.50 o 
   3  17   7     2905.86     2473.15    247.76 o 
   4  17   7     4365.32     4028.46    201.42 o 
   5  17   7     1723.28     1662.79    241.07 o 
   6  17   7     1505.54     1771.62    241.61 o 
   7  17   7      192.88      415.95    241.02 o 
   8  17   7     1212.43     1462.86    234.80 o 
   9  17   7    11217.11    10672.37    305.97 o 
  10  17   7      740.77      686.69    279.66 o 
 -10  18   7     1908.45     2214.77    366.70 o 
  -9  18   7     3341.36     3063.41    252.19 o 
  -8  18   7       52.73      -15.87    211.95 o 
  -7  18   7     5197.19     5136.40    258.59 o 
  -6  18   7      980.81     1559.28    215.56 o 
  -5  18   7     2376.95     1990.43    249.08 o 
  -4  18   7     2266.30     2566.24    247.49 o 
  -3  18   7     1738.65     1392.37    199.00 o 
  -2  18   7      311.63      505.46    185.16 o 
  -1  18   7    18872.92    18965.35    416.65 o 
   0  18   7      140.44      155.46    157.39 o 
   1  18   7     5233.58     4883.88    220.60 o 
   2  18   7      152.26      336.41    190.83 o 
   3  18   7        3.04     -219.98    193.24 o 
   4  18   7       54.17       37.30    247.42 o 
   5  18   7     3800.71     4236.44    255.05 o 
   6  18   7     2704.06     2931.69    474.32 o 
   7  18   7     9103.20     8224.37    308.77 o 
   8  18   7       39.49       -6.76    240.87 o 
   9  18   7     1029.58      991.09    336.16 o 
  -9  19   7     1141.78      864.25    261.64 o 
  -8  19   7      232.28      142.20    215.39 o 
  -7  19   7     1580.68     1297.70    244.94 o 
  -6  19   7      321.03      442.31    206.46 o 
  -5  19   7    12792.48    12572.31    587.34 o 
  -4  19   7       70.21       64.17    204.94 o 
  -3  19   7    10320.12    10827.52    336.60 o 
  -2  19   7     1659.65     1213.98    244.93 o 
  -1  19   7      826.54      622.85    236.96 o 
   0  19   7      644.57      620.21    252.35 o 
   1  19   7     3106.92     3369.06    235.31 o 
   2  19   7     2431.12     2408.37    211.55 o 
   3  19   7     4425.88     4709.41    234.81 o 
   4  19   7      164.64      -83.16    212.24 o 
   5  19   7      381.06      270.44    214.02 o 
   6  19   7        3.85       14.44    208.26 o 
   7  19   7     3015.94     2514.22    249.42 o 
  -7  20   7     5061.18     5022.63    412.23 o 
  -6  20   7      109.15       71.87    231.07 o 
  -5  20   7      822.87     1014.48    206.71 o 
  -4  20   7      408.00      199.16    206.61 o 
  -3  20   7     3449.50     3675.52    306.87 o 
  -2  20   7     1202.46     1448.74    286.28 o 
  -1  20   7     5729.75     6205.21    253.65 o 
   0  20   7       13.50      282.16    197.36 o 
   1  20   7     6627.31     6840.57    298.55 o 
   2  20   7      720.27      452.24    206.66 o 
   3  20   7        4.96     -101.58    196.85 o 
   4  20   7     3366.98     3029.65    276.50 o 
   5  20   7     7663.96     7279.97    289.43 o 
   6  20   7      614.21      762.14    282.83 o 
  -5  21   7     6234.59     6788.31    277.26 o 
  -4  21   7      325.93      262.66    191.64 o 
  -3  21   7     4305.29     3918.87    253.20 o 
  -2  21   7     1895.19     2023.58    382.19 o 
  -1  21   7      466.47      298.20    221.77 o 
   0  21   7     3007.68     2506.06    226.53 o 
   1  21   7      523.50      401.96    240.82 o 
   2  21   7      359.13      130.76    236.64 o 
   3  21   7     3791.61     3694.30    315.03 o 
   4  21   7     1908.00     2647.02    309.17 o 
  -1  22   7     3299.47     3906.32    273.44 o 
   0  22   7      521.71      222.00    259.80 o 
 -16   0   8     3213.01     2619.32    285.29 o 
 -14   0   8       40.21      -64.60    359.25 o 
 -12   0   8      318.97      530.64    310.30 o 
 -10   0   8    60944.48    64783.46   1120.60 o 
  -8   0   8     6467.29     5672.90    344.69 o 
  -6   0   8     9422.91     8295.05    329.85 o 
  -4   0   8    28376.49    27068.06   1244.28 o 
  -2   0   8    41478.33    44380.05   1273.02 o 
   0   0   8       13.57        4.61    244.82 o 
   2   0   8    11123.84     9997.73    447.11 o 
   4   0   8    65261.73    65323.08   1287.74 o 
   6   0   8     2053.28     2066.41    262.87 o 
   8   0   8     6386.35     6058.21    263.02 o 
  10   0   8    23529.62    26383.07    482.51 o 
  12   0   8     5573.71     5251.77    299.25 o 
  14   0   8       47.97      177.61    336.89 o 
 -17   1   8      248.96      142.45    314.81 o 
 -16   1   8     6838.22     6570.17    269.29 o 
 -15   1   8       38.86      -70.84    242.10 o 
 -14   1   8     8755.72     8245.74    239.84 o 
 -13   1   8       55.40      151.79    190.31 o 
 -12   1   8    18909.01    19370.12    487.21 o 
 -11   1   8     2028.19     2058.85    218.98 o 
 -10   1   8      444.86      204.37    196.70 o 
  -9   1   8      250.47      183.44    122.57 o 
  -8   1   8    12286.30    11008.66    270.50 o 
  -7   1   8      174.57       89.57    119.09 o 
  -6   1   8    16744.50    17151.45    323.73 o 
  -5   1   8       69.65      108.08    156.94 o 
  -4   1   8     2267.21     2283.96    232.36 o 
  -3   1   8       94.50      174.29    182.68 o 
  -2   1   8    21282.04    21518.06    712.99 o 
  -1   1   8     4838.21     5687.18    445.83 o 
   0   1   8    73610.17    75163.51    835.44 o 
   1   1   8      383.53      525.46    178.96 o 
   2   1   8    48526.70    47158.73    536.13 o 
   3   1   8    16999.37    16767.91    387.42 o 
   4   1   8     3187.06     3216.03    171.70 o 
   5   1   8     5746.24     5249.01    300.03 o 
   6   1   8    29775.27    28199.89    332.71 o 
   7   1   8       16.56      -38.73    133.94 o 
   8   1   8     6885.74     7013.13    194.79 o 
   9   1   8     3256.17     3097.26    214.33 o 
  10   1   8     4267.44     4244.62    221.81 o 
  11   1   8      970.25      580.41    212.36 o 
  12   1   8    10867.10    10532.86    353.52 o 
  13   1   8      113.16     -189.57    246.17 o 
  14   1   8    10968.21    12079.07    320.52 o 
  15   1   8      966.72     1166.80    212.01 o 
 -17   2   8      599.72      671.90    253.84 o 
 -16   2   8     2251.99     2335.26    222.39 o 
 -15   2   8     3285.96     3358.85    241.12 o 
 -14   2   8       66.27       29.54    174.50 o 
 -13   2   8     2568.41     2523.10    205.15 o 
 -12   2   8     1922.09     1893.94    190.34 o 
 -11   2   8     1414.27     1312.81    207.00 o 
 -10   2   8    15396.74    16245.04    277.70 o 
  -9   2   8    14204.90    13894.72    261.00 o 
  -8   2   8     8808.85     8119.03    266.72 o 
  -7   2   8    11327.64    10924.65    263.72 o 
  -6   2   8     3724.53     3151.09    199.24 o 
  -5   2   8    16997.87    16455.36    456.28 o 
  -4   2   8    67780.70    71048.97   1255.57 o 
  -3   2   8      912.76      767.71    219.21 o 
  -2   2   8    12454.41    12067.73    677.56 o 
  -1   2   8    52574.06    57625.38    851.38 o 
   0   2   8      265.60      254.88    181.18 o 
   1   2   8    14332.97    13434.90    364.38 o 
   2   2   8    10103.47     9039.08    252.39 o 
   3   2   8      596.28      695.70    164.74 o 
   4   2   8     5388.98     5772.76    335.28 o 
   5   2   8    24434.99    23584.94    328.23 o 
   6   2   8     2786.82     2642.57    166.14 o 
   7   2   8     6284.29     6070.44    297.51 o 
   8   2   8     4771.26     4126.12    255.56 o 
   9   2   8      144.76      275.89    195.76 o 
  10   2   8    27465.74    29941.98    358.99 o 
  11   2   8     1318.59      992.09    197.35 o 
  12   2   8     1775.71     1543.64    186.56 o 
  13   2   8     3744.50     4115.01    249.75 o 
  14   2   8        8.51     -208.29    224.12 o 
  15   2   8     3773.19     4128.44    396.04 o 
 -16   3   8     2429.50     2629.28    267.61 o 
 -15   3   8     1402.16     1440.97    229.48 o 
 -14   3   8    10667.51    10374.48    316.97 o 
 -13   3   8     6302.60     5985.91    241.93 o 
 -12   3   8      996.83      788.70    201.24 o 
 -11   3   8    12599.54    13921.86    263.34 o 
 -10   3   8     1530.99     1406.31    190.60 o 
  -9   3   8     2576.71     2303.65    156.71 o 
  -8   3   8     1810.55     1608.75    143.29 o 
  -7   3   8       74.40       94.00    138.61 o 
  -6   3   8     2350.95     2200.19    206.22 o 
  -5   3   8    25330.38    25157.44    647.60 o 
  -4   3   8       29.60       52.71    171.46 o 
  -3   3   8    30442.26    31787.18   1823.62 o 
  -2   3   8    35992.66    38674.60    736.99 o 
  -1   3   8     2273.13     2150.83    212.81 o 
   0   3   8    18012.46    16425.29    367.27 o 
   1   3   8     2469.50     2270.37    183.92 o 
   2   3   8    13245.17    12742.22    294.83 o 
   3   3   8    30268.03    29497.43    690.58 o 
   4   3   8     9144.93     8701.87    233.20 o 
   5   3   8    12835.73    12174.51    263.50 o 
   6   3   8     1661.29     1552.86    179.63 o 
   7   3   8     1138.97      893.33    141.62 o 
   8   3   8     5809.91     5162.17    174.58 o 
   9   3   8    14196.06    16028.19    291.99 o 
  10   3   8     2828.55     2336.78    226.74 o 
  11   3   8     9580.42    10470.58    267.40 o 
  12   3   8     9181.82     9083.16    392.98 o 
  13   3   8       50.38       85.51    267.35 o 
  14   3   8     1118.34     1767.02    229.75 o 
  15   3   8     3406.32     2777.33    247.05 o 
 -16   4   8      749.17      995.14    254.52 o 
 -15   4   8     9419.00    10031.03    311.96 o 
 -14   4   8       69.11     -153.01    223.12 o 
 -13   4   8    11817.70    10801.30    308.46 o 
 -12   4   8      190.04      202.60    194.38 o 
 -11   4   8      598.11      423.89    178.19 o 
 -10   4   8       64.04      -42.99    188.77 o 
  -9   4   8     6953.88     6516.55    207.28 o 
  -8   4   8      317.06      229.56    150.91 o 
  -7   4   8    77246.22    76036.92   1101.21 o 
  -6   4   8       23.42       25.89    147.73 o 
  -5   4   8    22102.30    22084.97    437.72 o 
  -4   4   8    18115.61    17636.78    439.46 o 
  -3   4   8    14489.02    15489.43    458.67 o 
  -2   4   8      259.97       77.36    175.88 o 
  -1   4   8    68901.69    74233.21   1872.76 o 
   0   4   8     3051.75     3018.46    198.22 o 
   1   4   8    30993.95    30491.79    643.08 o 
   2   4   8      389.59      172.31    123.15 o 
   3   4   8     9801.67     9170.48    238.46 o 
   4   4   8      364.24      452.88    158.13 o 
   5   4   8    25525.30    24915.45    339.18 o 
   6   4   8       14.22       38.70    116.50 o 
   7   4   8    18057.46    17097.63    267.27 o 
   8   4   8      353.18      330.68    192.29 o 
   9   4   8     6291.59     6532.45    271.05 o 
  10   4   8     7800.47     8378.15    230.95 o 
  11   4   8     4651.11     4658.39    211.86 o 
  12   4   8       54.28      126.07    196.15 o 
  13   4   8     7462.56     8341.40    281.93 o 
  14   4   8       72.49      427.24    205.36 o 
  15   4   8     3454.70     3171.23    318.55 o 
 -16   5   8        7.09       -2.46    210.26 o 
 -15   5   8     1825.36     2001.98    205.16 o 
 -14   5   8       67.35       -9.16    215.67 o 
 -13   5   8     5732.25     5293.87    247.43 o 
 -12   5   8     3613.55     3640.68    235.75 o 
 -11   5   8    11894.75    12868.62    297.03 o 
 -10   5   8     1421.02     1248.85    184.41 o 
  -9   5   8     4937.53     4666.68    196.74 o 
  -8   5   8      603.81      472.72    124.66 o 
  -7   5   8      133.12       94.79    127.19 o 
  -6   5   8     7056.25     6539.58    229.09 o 
  -5   5   8    12389.58    11684.13    258.05 o 
  -4   5   8     5195.55     6180.74    356.79 o 
  -3   5   8    62022.02    62835.01   1671.33 o 
  -2   5   8     3088.79     2679.83    220.95 o 
  -1   5   8     7357.68     7053.76    271.20 o 
   0   5   8      151.10      160.89    152.00 o 
   1   5   8    11890.80    10987.04    255.95 o 
   2   5   8     3135.21     3197.77    178.51 o 
   3   5   8    58855.71    59516.40    689.74 o 
   4   5   8     4048.33     3656.02    179.84 o 
   5   5   8     6931.80     6596.82    202.57 o 
   6   5   8     1937.83     1827.74    145.46 o 
   7   5   8      256.98       94.90    123.66 o 
   8   5   8      125.24      -40.85    196.92 o 
   9   5   8    23314.73    25811.08    325.87 o 
  10   5   8     2110.47     1925.59    202.77 o 
  11   5   8    17474.82    18890.06    531.79 o 
  12   5   8        3.89      186.61    169.13 o 
  13   5   8      155.41       81.71    240.93 o 
  14   5   8       51.81       79.50    201.56 o 
  15   5   8     3885.91     4168.03    349.22 o 
 -16   6   8     1757.36     1669.82    233.64 o 
 -15   6   8     6354.74     6266.88    257.40 o 
 -14   6   8      166.95       -9.32    217.96 o 
 -13   6   8    18715.14    17856.89    284.70 o 
 -12   6   8     3462.56     2998.82    191.83 o 
 -11   6   8      760.57      626.56    196.93 o 
 -10   6   8     2123.99     2004.14    216.13 o 
  -9   6   8    13489.82    14653.47    308.84 o 
  -8   6   8     5099.14     4729.29    198.25 o 
  -7   6   8    22585.81    21280.23    347.82 o 
  -6   6   8     2577.64     2651.80    155.94 o 
  -5   6   8    11722.49    11418.56    264.57 o 
  -4   6   8     5548.55     5513.24    219.50 o 
  -3   6   8     8298.60     8701.43    280.81 o 
  -2   6   8     1317.39     1424.80    177.03 o 
  -1   6   8    34841.29    35210.05    917.32 o 
   0   6   8     1758.02     1715.83    178.09 o 
   1   6   8     8179.52     7802.93    231.97 o 
   2   6   8    14707.48    14666.76    272.44 o 
   3   6   8        6.11       26.36    125.06 o 
   4   6   8     3808.05     4036.45    157.93 o 
   5   6   8    23654.11    22832.52    574.46 o 
   6   6   8     4262.69     4217.05    147.66 o 
   7   6   8    22247.25    20894.21    497.51 o 
   8   6   8       12.98       41.67    235.23 o 
   9   6   8     1524.33     1148.33    241.14 o 
  10   6   8     4843.03     4680.59    238.99 o 
  11   6   8     2237.15     1949.09    298.04 o 
  12   6   8      355.08      418.70    210.69 o 
  13   6   8     4325.64     4982.10    257.65 o 
  14   6   8        9.17     -389.64    259.76 o 
  15   6   8     3016.85     2649.60    342.28 o 
 -16   7   8     1068.01     1095.02    267.86 o 
 -15   7   8      888.38      955.71    230.17 o 
 -14   7   8     5834.35     6195.23    357.73 o 
 -13   7   8      224.42      212.15    197.54 o 
 -12   7   8      500.24      531.11    228.52 o 
 -11   7   8    16470.91    16904.95    311.95 o 
 -10   7   8     1812.46     1863.33    221.37 o 
  -9   7   8     2853.43     2709.93    248.69 o 
  -8   7   8     6695.83     5736.74    201.46 o 
  -7   7   8      316.69      244.03    133.98 o 
  -6   7   8     9822.13     9332.72    280.87 o 
  -5   7   8     8192.75     8121.85    242.67 o 
  -4   7   8    13198.41    13562.32    311.61 o 
  -3   7   8    11398.71    10624.12    273.88 o 
  -2   7   8      850.54      812.90    128.77 o 
  -1   7   8     7110.25     7229.88    231.90 o 
   0   7   8    25060.34    26722.32    384.12 o 
   1   7   8     7637.05     7141.17    221.47 o 
   2   7   8     1582.14     1504.70    148.05 o 
   3   7   8    19955.16    19288.42    276.67 o 
   4   7   8      149.97       94.00    126.73 o 
   5   7   8     6550.84     5572.09    166.81 o 
   6   7   8    20904.09    20032.62    496.58 o 
   7   7   8     3378.40     3554.56    204.20 o 
   8   7   8    17305.15    19503.45    389.60 o 
   9   7   8     6443.32     6497.99    251.34 o 
  10   7   8     1103.97      932.70    180.86 o 
  11   7   8     3526.81     2851.31    222.78 o 
  12   7   8     3454.08     4045.40    240.57 o 
  13   7   8     1074.36     1581.37    235.64 o 
  14   7   8     1416.05     1447.59    201.77 o 
 -15   8   8     1557.01     1387.25    275.81 o 
 -14   8   8      722.87      927.98    228.52 o 
 -13   8   8      612.62      957.94    249.82 o 
 -12   8   8    12179.61    11349.04    354.28 o 
 -11   8   8      869.66      773.62    183.12 o 
 -10   8   8    16045.45    17581.99    356.46 o 
  -9   8   8    16159.78    17799.73    338.64 o 
  -8   8   8     2581.23     2480.47    213.46 o 
  -7   8   8     6623.93     6314.85    177.53 o 
  -6   8   8      732.86      658.85    124.00 o 
  -5   8   8       59.95       72.43    107.64 o 
  -4   8   8    24102.03    24164.07    504.19 o 
  -3   8   8       70.89       69.18    145.73 o 
  -2   8   8    26287.12    26534.14    352.15 o 
  -1   8   8      343.69      250.61    120.75 o 
   0   8   8     4551.69     3816.69    185.22 o 
   1   8   8      357.27      318.99    150.31 o 
   2   8   8    27496.90    26765.58    349.50 o 
   3   8   8      716.27      594.40    125.54 o 
   4   8   8    19958.95    19796.11    373.73 o 
   5   8   8    11704.42    11172.28    204.91 o 
   6   8   8     2036.28     1915.95    132.71 o 
   7   8   8      787.43      570.86    179.86 o 
   8   8   8     2418.50     2285.92    188.62 o 
   9   8   8      152.49      210.93    170.65 o 
  10   8   8      988.79     1052.10    192.31 o 
  11   8   8       23.70     -116.64    160.00 o 
  12   8   8     5010.76     5018.14    256.90 o 
  13   8   8      631.04      844.19    190.87 o 
  14   8   8       36.80     -306.21    204.14 o 
 -15   9   8        8.97      153.28    235.12 o 
 -14   9   8     5941.50     5793.95    270.88 o 
 -13   9   8      172.72       66.95    226.16 o 
 -12   9   8     3584.13     3194.25    222.65 o 
 -11   9   8       33.12       11.47    188.68 o 
 -10   9   8     9478.95     9836.14    277.62 o 
  -9   9   8     1054.62     1070.70    215.32 o 
  -8   9   8    30310.97    34185.98    550.66 o 
  -7   9   8        9.95      -32.66    177.69 o 
  -6   9   8    23227.58    22454.46    299.04 o 
  -5   9   8     2312.76     1989.43    136.00 o 
  -4   9   8     6420.32     6193.92    212.14 o 
  -3   9   8      493.09      693.68    157.62 o 
  -2   9   8     5168.82     4890.14    195.87 o 
  -1   9   8     1488.82     1602.07    165.72 o 
   0   9   8    18562.10    18779.13    276.44 o 
   1   9   8        8.30       32.66    123.29 o 
   2   9   8     7231.95     6659.24    203.82 o 
   3   9   8     3807.48     3279.66    167.23 o 
   4   9   8     4072.09     3936.62    174.29 o 
   5   9   8      522.64      415.93    129.11 o 
   6   9   8    40611.06    44964.54    389.48 o 
   7   9   8      349.33      125.38    182.65 o 
   8   9   8    21696.11    23458.75    363.74 o 
   9   9   8       68.21      225.57    192.37 o 
  10   9   8      143.55      113.40    185.21 o 
  11   9   8       90.44      340.60    203.25 o 
  12   9   8     3314.65     3300.42    222.23 o 
  13   9   8      108.41      -14.71    208.28 o 
  14   9   8     6172.32     6504.75    279.96 o 
 -15  10   8       31.45      244.15    289.26 o 
 -14  10   8      182.34       47.86    237.70 o 
 -13  10   8     1857.36     1991.05    250.83 o 
 -12  10   8     4152.82     4433.71    259.02 o 
 -11  10   8      683.07      567.16    244.40 o 
 -10  10   8    22452.69    22992.19    661.99 o 
  -9  10   8     2010.83     1964.25    239.38 o 
  -8  10   8     6150.63     6481.37    240.69 o 
  -7  10   8     1948.67     1872.82    205.29 o 
  -6  10   8     5706.56     6014.30    216.65 o 
  -5  10   8        5.55       57.38    129.32 o 
  -4  10   8    10981.13    10609.92    245.77 o 
  -3  10   8      236.06      196.53    132.61 o 
  -2  10   8    19347.54    18977.37    308.44 o 
  -1  10   8     3241.61     3210.23    171.65 o 
   0  10   8      164.34      179.86    126.18 o 
   1  10   8      109.33       60.60    145.35 o 
   2  10   8    37142.03    36552.31    742.55 o 
   3  10   8      864.46      737.43    132.41 o 
   4  10   8    21215.27    19982.72    286.88 o 
   5  10   8       59.99       83.07    190.36 o 
   6  10   8       67.52       76.74    177.72 o 
   7  10   8      883.31      959.67    189.99 o 
   8  10   8     1019.09      990.03    213.35 o 
   9  10   8       68.24       94.02    157.96 o 
  10  10   8     4285.57     4196.17    184.70 o 
  11  10   8       14.22      120.15    197.18 o 
  12  10   8     3542.80     3276.41    230.73 o 
  13  10   8      885.44      756.72    202.65 o 
 -14  11   8     2786.78     2577.43    247.22 o 
 -13  11   8       36.13      139.62    232.75 o 
 -12  11   8     1230.50     1431.32    252.00 o 
 -11  11   8     2433.54     2314.17    203.40 o 
 -10  11   8      385.43      309.42    224.02 o 
  -9  11   8     2551.57     2326.10    241.01 o 
  -8  11   8    22832.95    25562.25    517.62 o 
  -7  11   8      453.18      358.25    181.13 o 
  -6  11   8    25659.76    29113.70    621.13 o 
  -5  11   8     3533.04     3911.82    215.86 o 
  -4  11   8      494.02      426.71    125.97 o 
  -3  11   8      234.97      150.82    123.74 o 
  -2  11   8      504.49      494.07    129.51 o 
  -1  11   8     5030.67     4837.03    185.31 o 
   0  11   8    17222.77    16587.43    284.72 o 
   1  11   8       58.02      -23.30    113.03 o 
   2  11   8      902.22      737.93    124.44 o 
   3  11   8    11797.54    10660.45    225.84 o 
   4  11   8     8402.75     9567.33    246.64 o 
   5  11   8     6894.87     7649.79    299.12 o 
   6  11   8    19583.07    21587.65    311.33 o 
   7  11   8      969.76      761.38    168.18 o 
   8  11   8    10171.62    10742.83    333.62 o 
   9  11   8     4626.59     3993.51    208.03 o 
  10  11   8      690.35      950.22    225.12 o 
  11  11   8     3485.00     4244.37    250.33 o 
  12  11   8     2611.30     2477.85    231.44 o 
  13  11   8       67.47     -101.75    274.35 o 
 -14  12   8       70.43     -356.49    322.42 o 
 -13  12   8     6590.99     6583.73    339.96 o 
 -12  12   8     2277.29     2687.43    276.09 o 
 -11  12   8     3157.18     3399.92    272.34 o 
 -10  12   8     3353.74     2881.15    226.80 o 
  -9  12   8     2178.31     1769.12    219.69 o 
  -8  12   8     2020.78     1659.69    235.63 o 
  -7  12   8    34184.48    38874.40    374.95 o 
  -6  12   8      274.42      260.69    162.50 o 
  -5  12   8     1841.18     1796.99    214.38 o 
  -4  12   8     4816.67     5462.21    221.47 o 
  -3  12   8    13214.70    15115.77    300.69 o 
  -2  12   8      759.53      735.96    156.99 o 
  -1  12   8    14594.14    13300.64    411.41 o 
   0  12   8       63.25       82.51    114.36 o 
   1  12   8    13528.12    14716.84    498.91 o 
   2  12   8    11457.12    12487.38    286.74 o 
   3  12   8       32.58      -51.33    196.68 o 
   4  12   8    10165.46    11023.99    276.80 o 
   5  12   8    10793.17    12362.60    278.63 o 
   6  12   8     1103.80     1078.42    247.06 o 
   7  12   8    10775.73    10960.03    291.37 o 
   8  12   8     1842.61     1593.57    199.50 o 
   9  12   8      335.90      471.30    168.54 o 
  10  12   8     5198.81     5514.97    244.71 o 
  11  12   8     1048.94     1475.75    292.61 o 
  12  12   8       22.96       53.99    203.35 o 
 -13  13   8     1934.07     1508.97    271.09 o 
 -12  13   8       17.41      170.90    235.82 o 
 -11  13   8     5168.79     5613.05    284.83 o 
 -10  13   8      330.97      537.89    208.94 o 
  -9  13   8     8251.41     8161.76    251.48 o 
  -8  13   8     5237.20     4952.73    211.65 o 
  -7  13   8      188.17      218.43    166.98 o 
  -6  13   8     7774.77     8585.76    241.90 o 
  -5  13   8    17104.70    18736.99    408.95 o 
  -4  13   8     3638.06     3679.90    213.89 o 
  -3  13   8     8447.60     9619.86    287.09 o 
  -2  13   8     1778.29     1769.82    220.56 o 
  -1  13   8     5649.67     6481.90    232.42 o 
   0  13   8     2323.03     2471.49    211.40 o 
   1  13   8     2947.88     3137.45    202.32 o 
   2  13   8     3446.93     3561.20    216.63 o 
   3  13   8    24261.95    26788.63    388.83 o 
   4  13   8     2584.90     2467.51    210.09 o 
   5  13   8    12305.57    13113.49    270.41 o 
   6  13   8     2104.11     2076.42    193.70 o 
   7  13   8       65.85       30.81    185.43 o 
   8  13   8      185.19       60.64    182.31 o 
   9  13   8    10189.37    11676.25    294.35 o 
  10  13   8      149.56      106.04    237.24 o 
  11  13   8     6445.50     5813.13    273.86 o 
  12  13   8       26.85       11.61    243.93 o 
 -13  14   8     7828.82     8799.83    383.28 o 
 -12  14   8      269.50      391.07    213.69 o 
 -11  14   8      659.66      916.03    223.99 o 
 -10  14   8       66.36      527.91    263.90 o 
  -9  14   8     2358.03     2086.01    217.21 o 
  -8  14   8      824.19      717.27    165.02 o 
  -7  14   8    18934.47    19641.71    327.56 o 
  -6  14   8     1335.73      930.97    194.55 o 
  -5  14   8     4266.42     4219.73    230.18 o 
  -4  14   8      671.64      420.10    211.87 o 
  -3  14   8    10259.74    11555.37    267.54 o 
  -2  14   8      151.55       64.61    193.45 o 
  -1  14   8    25501.75    29802.76    337.19 o 
   0  14   8      967.12      822.95    175.79 o 
   1  14   8     7968.15     8514.31    223.94 o 
   2  14   8      244.30      241.38    196.94 o 
   3  14   8      281.66      306.30    206.86 o 
   4  14   8      649.36      512.11    193.79 o 
   5  14   8     4536.17     4576.87    237.78 o 
   6  14   8      380.72      472.68    185.10 o 
   7  14   8     9216.91     8454.98    282.60 o 
   8  14   8      334.02      711.93    227.52 o 
   9  14   8      694.47      957.05    234.13 o 
  10  14   8      344.78      314.53    213.02 o 
  11  14   8     1635.19     1944.32    264.24 o 
 -12  15   8      253.74      175.73    300.53 o 
 -11  15   8     8658.10     8077.15    279.08 o 
 -10  15   8      215.81      369.25    215.20 o 
  -9  15   8     4221.66     4068.25    274.63 o 
  -8  15   8      496.17      248.65    176.86 o 
  -7  15   8       22.63       27.23    157.26 o 
  -6  15   8      310.03      203.37    166.06 o 
  -5  15   8     8424.86     8457.73    254.24 o 
  -4  15   8       46.84      300.24    222.55 o 
  -3  15   8    31476.30    34397.60    987.76 o 
  -2  15   8      261.37      207.07    191.46 o 
  -1  15   8      438.86      240.80    195.44 o 
   0  15   8     5211.67     5745.17    215.95 o 
   1  15   8     9101.86     9511.26    245.58 o 
   2  15   8     8270.48     8272.45    242.79 o 
   3  15   8    10227.91    10755.62    250.29 o 
   4  15   8       81.59       10.82    187.49 o 
   5  15   8     9178.67     9160.46    253.93 o 
   6  15   8       39.61      -36.48    198.83 o 
   7  15   8     1545.56     2012.09    240.01 o 
   8  15   8      574.63      595.01    220.64 o 
   9  15   8     9097.45     9705.90    297.00 o 
  10  15   8       15.22      -28.14    215.30 o 
  11  15   8     4475.42     4866.08    556.85 o 
 -11  16   8       66.24      117.54    277.92 o 
 -10  16   8     2135.49     2050.98    237.64 o 
  -9  16   8       88.44     -141.42    191.04 o 
  -8  16   8      225.70      403.00    222.74 o 
  -7  16   8     2313.52     2233.32    224.76 o 
  -6  16   8      730.73      578.92    153.03 o 
  -5  16   8     3102.90     2902.47    218.14 o 
  -4  16   8     6657.41     6800.93    255.93 o 
  -3  16   8      636.95      653.30    227.91 o 
  -2  16   8     2869.91     2499.03    240.47 o 
  -1  16   8    14061.13    16093.68    377.65 o 
   0  16   8      199.83      442.83    202.80 o 
   1  16   8     7147.14     6954.28    226.70 o 
   2  16   8     1493.94     1443.23    189.77 o 
   3  16   8      125.07      350.91    200.34 o 
   4  16   8      231.56      245.68    199.78 o 
   5  16   8      885.49     1037.00    209.24 o 
   6  16   8      255.08       33.12    216.94 o 
   7  16   8     8154.04     8459.48    285.01 o 
   8  16   8      523.42      728.50    294.06 o 
   9  16   8       61.17     -222.31    219.01 o 
  10  16   8     2045.03     1970.54    317.49 o 
 -10  17   8      429.63      426.04    201.70 o 
  -9  17   8     2501.71     2543.95    253.08 o 
  -8  17   8      821.04      745.14    264.44 o 
  -7  17   8        1.21     -148.84    193.23 o 
  -6  17   8      643.30      542.55    242.74 o 
  -5  17   8     3817.00     3854.74    216.09 o 
  -4  17   8     2041.09     1511.19    217.11 o 
  -3  17   8     2206.67     1848.57    219.11 o 
  -2  17   8     9626.60     9025.30    496.97 o 
  -1  17   8      156.60      125.27    165.09 o 
   0  17   8    14645.96    14853.44    512.26 o 
   1  17   8     1044.62      985.47    188.93 o 
   2  17   8     4351.50     3513.25    219.48 o 
   3  17   8     1872.39     1728.41    194.14 o 
   4  17   8      914.09      619.74    220.34 o 
   5  17   8      565.59      381.61    315.29 o 
   6  17   8     5644.96     6353.76    286.60 o 
   7  17   8       87.44      367.23    328.71 o 
   8  17   8     3304.64     3176.23    246.54 o 
   9  17   8     1337.08     1298.58    317.56 o 
  -9  18   8      109.03      155.53    210.03 o 
  -8  18   8      946.38     1371.58    256.28 o 
  -7  18   8      459.73      549.13    197.35 o 
  -6  18   8     1882.53     2282.40    244.92 o 
  -5  18   8     1008.81     1024.59    220.01 o 
  -4  18   8    14232.56    14829.09    337.42 o 
  -3  18   8        7.18      190.91    360.13 o 
  -2  18   8     8476.22     8537.67    271.30 o 
  -1  18   8      580.32      913.31    208.59 o 
   0  18   8     1402.84     1585.93    242.40 o 
   1  18   8     1293.91     1086.59    230.01 o 
   2  18   8     3027.16     3356.31    271.30 o 
   3  18   8      283.07      203.52    229.52 o 
   4  18   8     3984.97     3957.16    260.83 o 
   5  18   8      109.00       90.09    208.51 o 
   6  18   8      614.64      636.59    262.21 o 
   7  18   8       15.60      -22.33    234.20 o 
   8  18   8     4031.28     4893.44    325.86 o 
  -8  19   8     4169.41     4399.13    278.05 o 
  -7  19   8       86.96      159.19    198.81 o 
  -6  19   8     5346.99     5050.70    254.88 o 
  -5  19   8      590.23      742.49    225.46 o 
  -4  19   8      595.40      284.12    241.40 o 
  -3  19   8     2230.51     2186.56    296.40 o 
  -2  19   8     5698.53     6223.12    257.79 o 
  -1  19   8      116.97      376.42    218.11 o 
   0  19   8    15352.24    17388.23    296.51 o 
   1  19   8      100.20      443.02    188.60 o 
   2  19   8     6487.32     6335.92    259.25 o 
   3  19   8       67.57      325.40    245.47 o 
   4  19   8     1565.77     2072.71    237.80 o 
   5  19   8     1464.46     1677.12    234.56 o 
   6  19   8     2240.79     1873.81    230.06 o 
   7  19   8       16.36       29.07    324.96 o 
  -7  20   8     2198.68     2177.79    251.61 o 
  -6  20   8     4211.16     3466.95    223.00 o 
  -5  20   8     2396.27     2449.72    278.84 o 
  -4  20   8     3636.13     3442.38    259.74 o 
  -3  20   8        2.66     -283.17    201.14 o 
  -2  20   8     2901.16     2952.08    266.95 o 
  -1  20   8     1786.88     1696.03    220.99 o 
   0  20   8      803.67      768.98    230.39 o 
   1  20   8      664.12      678.05    227.15 o 
   2  20   8     5967.81     5510.18    286.96 o 
   3  20   8      913.55     1113.19    246.75 o 
   4  20   8     2993.22     2873.14    266.22 o 
   5  20   8     1191.85     1616.06    283.00 o 
  -4  21   8      646.23      389.52    282.23 o 
  -3  21   8     1602.89     1796.84    269.36 o 
  -2  21   8     3749.73     2905.21    233.49 o 
  -1  21   8      587.30      549.46    187.62 o 
   0  21   8     4551.61     3825.39    299.69 o 
   1  21   8      464.58      598.03    210.26 o 
   2  21   8      860.16     1145.52    294.05 o 
   3  21   8     5190.20     5584.72    397.71 o 
 -15   0   9    10757.88    11788.11    437.76 o 
 -13   0   9    23155.34    22502.80    416.99 o 
 -11   0   9    10395.83    10220.80    353.83 o 
  -9   0   9     3203.85     2794.67    217.67 o 
  -7   0   9    11361.16    10889.67    362.51 o 
  -5   0   9     7778.20     7176.31    460.05 o 
  -3   0   9    12448.32    11616.99    697.75 o 
  -1   0   9    38175.54    36854.80   1487.94 o 
   1   0   9    98111.70    96473.52   1149.55 o 
   3   0   9    30817.63    30828.46    710.92 o 
   5   0   9     5740.02     5791.29    284.19 o 
   7   0   9    13305.77    12606.52    341.53 o 
   9   0   9      574.00      386.79    293.89 o 
  11   0   9     4895.99     5147.07    482.63 o 
  13   0   9    23511.71    26533.35    599.91 o 
  15   0   9     8088.02     8308.00    595.32 o 
 -16   1   9       12.82       24.39    200.96 o 
 -15   1   9     3451.24     3438.41    217.38 o 
 -14   1   9      709.73      919.54    260.79 o 
 -13   1   9       75.58      284.72    166.55 o 
 -12   1   9     1675.05     1581.83    179.42 o 
 -11   1   9    14025.89    14732.09    277.27 o 
 -10   1   9       71.01       62.01    187.56 o 
  -9   1   9    33122.54    29277.61    362.10 o 
  -8   1   9     3885.14     3386.80    150.19 o 
  -7   1   9     1155.51     1100.16    139.68 o 
  -6   1   9     5948.09     5490.78    238.88 o 
  -5   1   9    38507.36    36825.34    812.12 o 
  -4   1   9      482.94      575.76    215.53 o 
  -3   1   9    30530.59    28940.80    812.83 o 
  -2   1   9    18333.67    18978.19    727.52 o 
  -1   1   9     2020.36     2040.99    244.90 o 
   0   1   9      251.84      261.39    157.94 o 
   1   1   9     5139.84     5137.00    234.10 o 
   2   1   9     1930.85     1742.27    181.63 o 
   3   1   9    43804.34    43150.61    520.37 o 
   4   1   9     2039.46     1786.92    170.69 o 
   5   1   9    11206.13    10845.25    393.37 o 
   6   1   9     1811.26     1561.37    143.65 o 
   7   1   9     2325.36     1920.21    145.87 o 
   8   1   9       61.98      175.08    190.83 o 
   9   1   9     7590.38     8360.79    243.32 o 
  10   1   9     3850.72     3746.74    218.40 o 
  11   1   9    13575.39    14875.71    426.36 o 
  12   1   9      736.20     1054.09    244.18 o 
  13   1   9     4106.23     4684.43    261.12 o 
  14   1   9      978.16     1006.53    247.87 o 
  15   1   9      781.20      768.72    279.09 o 
 -16   2   9      958.38     1247.68    353.87 o 
 -15   2   9    12186.12    11808.93    488.67 o 
 -14   2   9       16.85       -7.20    207.02 o 
 -13   2   9    15668.86    15195.92    300.91 o 
 -12   2   9     2847.04     2665.88    194.39 o 
 -11   2   9     4235.96     4255.03    221.75 o 
 -10   2   9     9987.71    10655.88    277.72 o 
  -9   2   9      464.60      300.15    133.46 o 
  -8   2   9     5120.48     5016.06    204.43 o 
  -7   2   9     3199.58     3238.66    178.60 o 
  -6   2   9     3993.10     4075.31    208.08 o 
  -5   2   9      492.41      510.36    177.11 o 
  -4   2   9    22686.73    23061.64    772.02 o 
  -3   2   9     1821.45     1720.36    227.58 o 
  -2   2   9     6905.33     7378.75    412.79 o 
  -1   2   9    64817.77    66243.92   2520.42 o 
   0   2   9     9437.46     9608.68    548.83 o 
   1   2   9    61455.68    57420.97    658.41 o 
   2   2   9     7647.30     7101.81    259.38 o 
   3   2   9     7433.16     7078.43    228.24 o 
   4   2   9    13275.02    12233.70    257.68 o 
   5   2   9      178.88      178.45    136.92 o 
   6   2   9     3173.69     3215.77    163.81 o 
   7   2   9     3105.46     2709.34    152.49 o 
   8   2   9     4776.44     4994.29    258.18 o 
   9   2   9       98.76       36.21    194.05 o 
  10   2   9     7071.11     7314.11    253.55 o 
  11   2   9     2950.51     3007.49    227.86 o 
  12   2   9     2880.63     2852.78    207.21 o 
  13   2   9    13116.92    14621.34    315.44 o 
  14   2   9      713.95      747.21    243.74 o 
  15   2   9     5399.19     6033.56    333.24 o 
 -16   3   9      551.17      699.32    219.97 o 
 -15   3   9     2290.77     2451.72    246.90 o 
 -14   3   9     8464.16     9031.91    310.13 o 
 -13   3   9     1000.23      942.59    176.11 o 
 -12   3   9     8768.13     9237.10    247.45 o 
 -11   3   9     5119.14     5206.36    217.33 o 
 -10   3   9        6.61       10.87    219.82 o 
  -9   3   9    11535.66    10902.35    239.91 o 
  -8   3   9    22222.47    21117.46    365.99 o 
  -7   3   9      659.92      611.29    175.61 o 
  -6   3   9    59110.71    57336.59   1158.06 o 
  -5   3   9     5415.75     5343.07    254.57 o 
  -4   3   9     5796.70     6005.02    296.77 o 
  -3   3   9    16176.26    14756.10    487.53 o 
  -2   3   9    42608.75    41601.16    790.31 o 
  -1   3   9    12000.76    11715.33    486.93 o 
   0   3   9    57106.69    55769.47   1596.53 o 
   1   3   9    11000.31    10011.03    384.10 o 
   2   3   9     8299.27     8018.63    251.74 o 
   3   3   9     2206.42     2142.36    158.75 o 
   4   3   9     3924.73     3705.81    167.92 o 
   5   3   9     2378.17     2171.71    198.10 o 
   6   3   9    21843.59    20589.88    425.61 o 
   7   3   9      470.64      336.83    136.28 o 
   8   3   9     4969.87     5091.63    260.98 o 
   9   3   9     6081.63     6044.94    242.84 o 
  10   3   9      788.22      669.88    199.11 o 
  11   3   9     1729.30     1820.73    187.48 o 
  12   3   9     1760.87     1543.30    183.52 o 
  13   3   9      200.94      591.01    268.79 o 
  14   3   9     4809.63     4536.60    273.50 o 
  15   3   9       90.46       71.54    293.62 o 
 -16   4   9     4194.71     4008.19    262.24 o 
 -15   4   9     4141.16     4206.81    231.94 o 
 -14   4   9      145.43      250.39    217.14 o 
 -13   4   9    11807.04    11127.19    284.39 o 
 -12   4   9     4358.88     4313.58    241.79 o 
 -11   4   9      755.60      768.53    197.01 o 
 -10   4   9    15457.54    17070.65    336.75 o 
  -9   4   9       28.62      -32.92    215.61 o 
  -8   4   9     3458.28     3099.43    175.64 o 
  -7   4   9     6498.27     6149.21    226.12 o 
  -6   4   9      937.22      843.46    166.44 o 
  -5   4   9      757.41      692.62    158.52 o 
  -4   4   9    15133.29    15744.95    502.72 o 
  -3   4   9     3676.63     3471.30    282.18 o 
  -2   4   9    54848.73    57624.44    819.34 o 
  -1   4   9    36256.85    36652.57   1393.01 o 
   0   4   9      536.69      497.44    182.03 o 
   1   4   9    13908.23    15025.43    298.94 o 
   2   4   9    22326.11    22398.41    552.69 o 
   3   4   9       42.67      159.70    124.81 o 
   4   4   9    25812.00    24061.41    354.87 o 
   5   4   9     8350.25     7788.05    263.34 o 
   6   4   9    17158.72    16440.91    274.34 o 
   7   4   9      176.91       76.45    131.69 o 
   8   4   9     8744.89     9318.89    303.85 o 
   9   4   9      409.67      440.46    196.85 o 
  10   4   9    19630.55    20869.90    506.77 o 
  11   4   9     2221.77     2092.82    200.99 o 
  12   4   9     3177.72     3873.64    337.99 o 
  13   4   9     3935.38     4129.74    253.80 o 
  14   4   9      390.31      410.55    243.02 o 
 -16   5   9      546.17      408.04    248.00 o 
 -15   5   9      168.28      121.22    199.67 o 
 -14   5   9     8744.88     9386.68    417.01 o 
 -13   5   9      596.88      444.33    181.44 o 
 -12   5   9    14801.91    14455.20    349.88 o 
 -11   5   9       53.21      -71.12    210.49 o 
 -10   5   9      674.91      485.93    238.12 o 
  -9   5   9     6191.43     6124.18    253.44 o 
  -8   5   9    36307.43    34341.31    430.41 o 
  -7   5   9      584.25      572.87    158.36 o 
  -6   5   9    33041.13    32674.40    853.95 o 
  -5   5   9     5847.99     5733.80    233.59 o 
  -4   5   9    13405.40    13755.26    311.76 o 
  -3   5   9      476.35      685.78    214.39 o 
  -2   5   9    18195.86    19761.91    425.52 o 
  -1   5   9     1043.84     1082.15    166.29 o 
   0   5   9    58885.57    57955.57    605.11 o 
   1   5   9      755.77      648.81    152.39 o 
   2   5   9     2086.91     2101.27    159.80 o 
   3   5   9     1100.69     1114.90    136.66 o 
   4   5   9     2181.81     2045.21    188.45 o 
   5   5   9      670.20      553.69    169.05 o 
   6   5   9    22077.34    20020.43    284.17 o 
   7   5   9      932.96      917.89    199.73 o 
   8   5   9    39184.20    44083.23    652.72 o 
   9   5   9       79.28      143.41    210.42 o 
  10   5   9      254.92      209.13    180.79 o 
  11   5   9      360.95      487.20    203.59 o 
  12   5   9     3869.55     4650.52    251.85 o 
  13   5   9       37.13     -100.88    239.22 o 
  14   5   9     5135.42     4625.53    276.77 o 
 -16   6   9     6531.04     6880.68    312.68 o 
 -15   6   9       35.44      -89.05    229.66 o 
 -14   6   9      965.29      956.14    282.21 o 
 -13   6   9      993.72      625.62    252.85 o 
 -12   6   9    10661.36    10370.16    294.36 o 
 -11   6   9      477.24      300.07    227.72 o 
 -10   6   9     4604.35     5032.39    248.34 o 
  -9   6   9     7284.15     7839.74    259.24 o 
  -8   6   9    11850.79    10650.69    265.54 o 
  -7   6   9     6577.51     6287.85    223.77 o 
  -6   6   9      828.32      729.43    155.82 o 
  -5   6   9    16576.12    16484.82    349.92 o 
  -4   6   9    27724.03    26424.28    483.74 o 
  -3   6   9    16559.10    15619.71    399.61 o 
  -2   6   9    34064.27    33517.17    492.09 o 
  -1   6   9       99.86      146.31    136.71 o 
   0   6   9      739.13      883.43    162.81 o 
   1   6   9      527.42      521.95    143.05 o 
   2   6   9    20199.32    19894.03    402.19 o 
   3   6   9     3145.16     2788.41    155.70 o 
   4   6   9    46462.48    44958.40    847.52 o 
   5   6   9     7851.12     7432.60    191.38 o 
   6   6   9     3525.95     3208.60    168.72 o 
   7   6   9    33316.79    37230.16    934.92 o 
   8   6   9    13357.71    14405.21    307.12 o 
   9   6   9    11572.17    12741.99    437.03 o 
  10   6   9    13357.57    13746.94    531.22 o 
  11   6   9      434.79      533.43    194.66 o 
  12   6   9     3948.15     4429.83    280.26 o 
  13   6   9      120.32       62.11    241.27 o 
  14   6   9      765.17      907.35    243.38 o 
 -15   7   9     2463.34     2512.64    285.86 o 
 -14   7   9     3959.16     3997.82    265.53 o 
 -13   7   9      161.46      460.42    272.28 o 
 -12   7   9     4388.73     3896.74    239.92 o 
 -11   7   9     6026.15     5982.82    246.91 o 
 -10   7   9     2477.00     1983.61    244.38 o 
  -9   7   9     4107.48     4054.64    265.84 o 
  -8   7   9    13259.04    14408.19    408.20 o 
  -7   7   9     3472.33     3335.94    179.40 o 
  -6   7   9    15048.55    13364.51    252.73 o 
  -5   7   9     4449.76     4250.12    174.87 o 
  -4   7   9      496.86      454.74    180.89 o 
  -3   7   9    24788.27    25444.00    502.92 o 
  -2   7   9     3658.08     3542.91    201.71 o 
  -1   7   9     5047.21     5102.49    234.35 o 
   0   7   9     1855.35     1568.87    158.79 o 
   1   7   9     7910.35     7731.90    248.42 o 
   2   7   9     8593.99     7975.61    564.96 o 
   3   7   9    11095.84    10963.76    239.84 o 
   4   7   9     2386.89     2363.95    149.42 o 
   5   7   9     5517.90     5538.35    184.20 o 
   6   7   9    19523.29    22224.27    314.69 o 
   7   7   9     1991.59     2046.95    200.87 o 
   8   7   9     4354.29     4311.75    212.38 o 
   9   7   9     2721.87     2566.94    178.70 o 
  10   7   9     2716.62     2355.24    218.73 o 
  11   7   9     3734.33     3406.69    223.62 o 
  12   7   9     2791.67     3075.75    243.04 o 
  13   7   9       45.97       -8.30    190.50 o 
  14   7   9     2509.98     2757.70    247.97 o 
 -15   8   9     1628.47     1612.33    252.13 o 
 -14   8   9     1660.98     1577.83    278.18 o 
 -13   8   9     5197.84     5351.74    304.96 o 
 -12   8   9      962.87     1096.57    207.22 o 
 -11   8   9      763.58      733.32    229.03 o 
 -10   8   9     8149.09     8539.09    275.99 o 
  -9   8   9    17574.81    18638.36    325.30 o 
  -8   8   9     3891.01     4201.51    259.71 o 
  -7   8   9    39912.39    44535.06    512.96 o 
  -6   8   9     7035.11     6901.57    259.17 o 
  -5   8   9    41712.14    41272.17    690.14 o 
  -4   8   9    11830.45    11638.28    285.05 o 
  -3   8   9     4600.03     4454.84    213.64 o 
  -2   8   9      108.56      122.47    124.62 o 
  -1   8   9     3073.78     3061.53    191.35 o 
   0   8   9     2447.17     2502.99    194.59 o 
   1   8   9     2860.10     2505.85    167.05 o 
   2   8   9     2807.27     2686.64    158.52 o 
   3   8   9       92.56      101.04    135.57 o 
   4   8   9     9132.18     8092.78    192.30 o 
   5   8   9    19879.90    18377.85    253.61 o 
   6   8   9      143.52      230.59    196.48 o 
   7   8   9    30255.28    33187.77    322.59 o 
   8   8   9     2501.76     2412.68    188.91 o 
   9   8   9    19872.82    21157.26    270.98 o 
  10   8   9      679.87      766.30    202.97 o 
  11   8   9      397.38      355.27    214.81 o 
  12   8   9      801.81      960.30    193.11 o 
  13   8   9     4753.58     4968.50    301.16 o 
  14   8   9       91.99     -148.28    282.38 o 
 -15   9   9     4924.99     5384.44    338.64 o 
 -14   9   9      479.92      712.60    225.84 o 
 -13   9   9      137.58       28.97    210.36 o 
 -12   9   9      155.09      214.80    253.27 o 
 -11   9   9    10616.50    10841.79    352.79 o 
 -10   9   9      144.13      -20.75    223.38 o 
  -9   9   9    12473.85    12777.98    279.89 o 
  -8   9   9      995.01      893.90    217.38 o 
  -7   9   9     1740.90     1607.36    175.30 o 
  -6   9   9      177.07      151.74    133.15 o 
  -5   9   9    19474.69    18385.14    443.12 o 
  -4   9   9     1534.89     1364.99    153.21 o 
  -3   9   9    32367.06    30438.87    427.76 o 
  -2   9   9     4702.67     4356.30    174.64 o 
  -1   9   9     1952.93     1863.01    146.07 o 
   0   9   9        8.92       70.10    121.76 o 
   1   9   9     3643.16     3425.05    171.37 o 
   2   9   9     1452.27     1290.65    158.73 o 
   3   9   9    37067.88    34584.58    369.34 o 
   4   9   9      101.88      133.40    124.83 o 
   5   9   9     9215.22    10093.29    248.92 o 
   6   9   9     3702.59     3968.55    216.32 o 
   7   9   9        7.67       51.44    215.05 o 
   8   9   9      918.35      723.28    181.45 o 
   9   9   9     2607.44     2631.05    179.98 o 
  10   9   9       83.76      283.39    170.82 o 
  11   9   9     7510.38     7934.40    272.43 o 
  12   9   9       15.88      181.13    209.24 o 
  13   9   9      772.08      495.60    226.98 o 
 -14  10   9      311.13      296.76    208.55 o 
 -13  10   9     1962.85     1841.92    260.59 o 
 -12  10   9     1795.57     1736.73    225.79 o 
 -11  10   9      976.99      734.88    180.35 o 
 -10  10   9       23.80      -79.56    243.59 o 
  -9  10   9    12781.48    13665.39    302.81 o 
  -8  10   9      848.19      634.73    254.59 o 
  -7  10   9    30160.10    34845.97    365.04 o 
  -6  10   9      658.01      578.51    184.26 o 
  -5  10   9    19751.35    22289.19    376.51 o 
  -4  10   9     1979.87     1763.49    166.76 o 
  -3  10   9     1287.37     1135.88    160.95 o 
  -2  10   9       53.39       35.71    122.72 o 
  -1  10   9      413.12      384.36    136.25 o 
   0  10   9      873.29      864.94    145.01 o 
   1  10   9    16743.38    16823.93    321.28 o 
   2  10   9       14.43       -2.79    121.83 o 
   3  10   9      506.42      385.43    126.34 o 
   4  10   9     2724.09     2786.13    246.65 o 
   5  10   9    25328.27    28774.60    484.26 o 
   6  10   9       82.72      110.51    165.55 o 
   7  10   9    32575.66    34645.64    677.56 o 
   8  10   9      461.27      367.50    173.80 o 
   9  10   9     8841.64     8330.34    228.89 o 
  10  10   9      726.91      923.59    224.15 o 
  11  10   9      137.78      122.36    202.77 o 
  12  10   9      165.33       48.08    204.72 o 
  13  10   9     2371.97     2922.57    289.13 o 
 -14  11   9     5093.25     4173.72    375.11 o 
 -13  11   9      120.84       34.09    260.97 o 
 -12  11   9     8245.36     8085.01    288.36 o 
 -11  11   9     1830.92     1993.77    279.52 o 
 -10  11   9      462.76      388.36    198.09 o 
  -9  11   9    18007.21    18869.18    808.83 o 
  -8  11   9     4454.88     4463.51    208.62 o 
  -7  11   9       35.49      142.96    168.62 o 
  -6  11   9     1993.76     1970.55    186.96 o 
  -5  11   9     5811.17     6636.73    236.85 o 
  -4  11   9     1693.68     1674.38    238.01 o 
  -3  11   9     9217.98     9889.48    393.31 o 
  -2  11   9    12972.57    12672.20    244.67 o 
  -1  11   9     7752.15     7076.54    290.75 o 
   0  11   9    14446.02    13629.43    358.07 o 
   1  11   9     5537.29     5087.64    193.65 o 
   2  11   9    10708.98    12010.81    263.21 o 
   3  11   9    19951.04    22672.91    340.48 o 
   4  11   9      346.72      250.35    184.16 o 
   5  11   9    10269.12    10978.03    487.12 o 
   6  11   9     2310.29     2267.55    228.59 o 
   7  11   9        9.61       98.57    185.45 o 
   8  11   9      198.95       72.34    183.10 o 
   9  11   9     7095.99     6799.21    208.18 o 
  10  11   9       30.53     -274.64    197.31 o 
  11  11   9     2863.50     3154.56    242.77 o 
  12  11   9      474.16     1044.09    291.32 o 
 -14  12   9      111.98      354.13    292.37 o 
 -13  12   9      794.77     1028.75    267.69 o 
 -12  12   9     2340.88     2450.88    255.08 o 
 -11  12   9       99.79      306.30    261.56 o 
 -10  12   9    11528.04    11419.69    284.82 o 
  -9  12   9     5779.98     5849.54    282.72 o 
  -8  12   9     1630.05     1525.84    187.73 o 
  -7  12   9    19416.67    21264.48    296.42 o 
  -6  12   9     4907.21     5044.68    240.58 o 
  -5  12   9    13479.73    14839.50    376.44 o 
  -4  12   9     7263.67     7967.42    286.35 o 
  -3  12   9       99.67      103.38    230.34 o 
  -2  12   9     7533.48     8287.88    233.18 o 
  -1  12   9     2451.11     2534.70    225.46 o 
   0  12   9      400.92      241.08    197.22 o 
   1  12   9      158.05      185.85    182.17 o 
   2  12   9     4739.98     5070.88    229.35 o 
   3  12   9     4118.15     4027.07    225.45 o 
   4  12   9    21317.54    24197.02    424.73 o 
   5  12   9     7585.19     8022.57    245.99 o 
   6  12   9      864.10      849.89    186.37 o 
   7  12   9    14420.84    14993.95    286.66 o 
   8  12   9     3299.77     3020.78    201.52 o 
   9  12   9     3154.00     2931.97    243.89 o 
  10  12   9     3594.55     4084.19    261.21 o 
  11  12   9       62.80       -3.93    199.80 o 
  12  12   9     2264.02     2043.06    268.35 o 
 -13  13   9       75.27      -88.40    277.38 o 
 -12  13   9     9719.31    10135.23    317.14 o 
 -11  13   9      819.56      974.59    247.72 o 
 -10  13   9     1383.40     1839.53    253.15 o 
  -9  13   9      139.18      228.11    198.65 o 
  -8  13   9    11587.22    11328.63    304.92 o 
  -7  13   9       41.56      169.10    200.41 o 
  -6  13   9     7945.02     7728.27    212.19 o 
  -5  13   9      510.38      546.20    169.55 o 
  -4  13   9      132.47      141.15    204.03 o 
  -3  13   9     4781.04     5237.67    244.95 o 
  -2  13   9     8770.74     9970.04    252.42 o 
  -1  13   9       75.30      -11.38    210.34 o 
   0  13   9    34342.04    38455.79    791.77 o 
   1  13   9      436.97      403.41    209.03 o 
   2  13   9    15433.70    17079.85    305.35 o 
   3  13   9      796.84      498.80    235.28 o 
   4  13   9       10.15      -50.24    208.86 o 
   5  13   9      424.02      398.59    222.70 o 
   6  13   9     3608.05     3871.30    251.79 o 
   7  13   9      228.57      155.79    186.61 o 
   8  13   9     4690.32     4738.00    251.38 o 
   9  13   9     1430.99     1827.48    256.92 o 
  10  13   9      257.31      310.15    334.46 o 
  11  13   9      335.32      205.78    261.05 o 
 -12  14   9     5459.92     5025.47    415.33 o 
 -11  14   9     1288.95     1339.13    254.44 o 
 -10  14   9    10918.05    11561.62    481.68 o 
  -9  14   9     1031.54     1155.88    248.17 o 
  -8  14   9     2039.42     1774.24    186.40 o 
  -7  14   9     1705.75     1714.20    196.53 o 
  -6  14   9      319.76      449.01    173.56 o 
  -5  14   9     3563.81     3451.13    191.21 o 
  -4  14   9    17575.28    19142.94    329.36 o 
  -3  14   9       94.88      216.27    192.35 o 
  -2  14   9    20706.60    23690.96    555.74 o 
  -1  14   9        1.89       61.92    182.31 o 
   0  14   9      130.05      138.54    194.26 o 
   1  14   9     7622.97     8044.38    252.92 o 
   2  14   9    13454.61    14826.53    311.03 o 
   3  14   9     5333.75     5497.00    229.06 o 
   4  14   9    10980.61    11461.41    379.72 o 
   5  14   9      585.28      680.05    223.68 o 
   6  14   9     2127.17     1943.65    203.91 o 
   7  14   9       15.86      -57.94    242.11 o 
   8  14   9     2034.20     2907.93    281.29 o 
   9  14   9     1432.51     1425.64    221.29 o 
  10  14   9    10373.98     9982.94    318.41 o 
  11  14   9      562.79      598.11    337.57 o 
 -12  15   9     6398.05     6890.66    304.17 o 
 -11  15   9      876.24      750.29    243.83 o 
 -10  15   9       41.58       70.28    286.60 o 
  -9  15   9     3734.92     3487.73    234.80 o 
  -8  15   9     1099.77     1089.17    244.29 o 
  -7  15   9      597.82      664.02    171.38 o 
  -6  15   9     7155.98     7017.80    304.12 o 
  -5  15   9      293.83      289.69    183.18 o 
  -4  15   9     1610.46     1516.22    200.61 o 
  -3  15   9     1842.37     1608.29    235.08 o 
  -2  15   9    21765.11    23715.11    316.47 o 
  -1  15   9      328.07      128.00    182.62 o 
   0  15   9    21226.85    23215.83    355.63 o 
   1  15   9      986.61      996.93    199.22 o 
   2  15   9     4870.23     5599.13    230.94 o 
   3  15   9       85.79       18.84    187.48 o 
   4  15   9       85.32       74.50    173.36 o 
   5  15   9      141.68      202.47    222.35 o 
   6  15   9     2615.60     2514.49    348.55 o 
   7  15   9        5.71      239.76    208.66 o 
   8  15   9     3614.46     3074.50    276.64 o 
   9  15   9      253.14      208.85    213.75 o 
  10  15   9        1.25      218.12    262.41 o 
 -11  16   9      169.54      228.01    294.17 o 
 -10  16   9     4822.25     5064.93    261.08 o 
  -9  16   9      130.11      323.90    218.69 o 
  -8  16   9     2501.99     2757.06    201.96 o 
  -7  16   9      108.27      205.22    216.79 o 
  -6  16   9       26.53      -77.79    195.96 o 
  -5  16   9     1376.40      897.60    181.69 o 
  -4  16   9    11983.14    11290.18    376.20 o 
  -3  16   9      277.19      251.28    206.14 o 
  -2  16   9     4852.95     4929.76    207.13 o 
  -1  16   9    11082.25    10964.99    252.83 o 
   0  16   9      712.95      480.30    174.32 o 
   1  16   9    15564.95    15336.12    284.00 o 
   2  16   9     4890.58     4535.38    233.54 o 
   3  16   9     2620.83     2143.83    209.70 o 
   4  16   9     6147.87     6066.17    263.17 o 
   5  16   9      370.83      818.83    273.88 o 
   6  16   9      579.40      749.20    216.36 o 
   7  16   9     2659.96     2776.15    234.13 o 
   8  16   9      105.96      431.24    243.18 o 
   9  16   9      712.33      754.49    212.07 o 
 -10  17   9      440.93      249.44    354.07 o 
  -9  17   9     2721.80     2455.21    253.86 o 
  -8  17   9       44.02     -116.69    189.55 o 
  -7  17   9     2057.27     2191.69    248.18 o 
  -6  17   9      137.86      223.11    199.61 o 
  -5  17   9     5559.25     5540.63    262.86 o 
  -4  17   9       48.70      115.68    217.90 o 
  -3  17   9     5392.54     4842.27    244.07 o 
  -2  17   9     3090.47     2888.98    189.04 o 
  -1  17   9      448.59      148.07    169.38 o 
   0  17   9     5517.87     5532.03    317.07 o 
   1  17   9      744.28      631.76    162.64 o 
   2  17   9     4744.36     4796.05    263.72 o 
   3  17   9     5034.99     5184.70    267.14 o 
   4  17   9       33.62       -2.11    247.58 o 
   5  17   9     3339.01     3387.45    267.49 o 
   6  17   9      667.55      888.85    269.45 o 
   7  17   9      294.30      201.26    208.38 o 
   8  17   9      218.33      100.24    267.25 o 
  -9  18   9      384.68      226.77    235.86 o 
  -8  18   9     1154.12     1297.99    191.02 o 
  -7  18   9     3999.33     3212.77    249.48 o 
  -6  18   9      263.70      268.12    197.47 o 
  -5  18   9     2726.89     2432.82    228.10 o 
  -4  18   9      417.56      444.64    244.12 o 
  -3  18   9      948.00     1115.54    234.90 o 
  -2  18   9      279.95      475.95    229.78 o 
  -1  18   9    13518.90    14484.37    290.28 o 
   0  18   9       71.02      -42.20    246.99 o 
   1  18   9    11500.73    12590.25    289.32 o 
   2  18   9     2375.75     2449.80    267.66 o 
   3  18   9     5249.69     5150.61    254.44 o 
   4  18   9      189.90      123.39    325.34 o 
   5  18   9     3104.14     3472.25    261.36 o 
   6  18   9      174.19      428.66    282.44 o 
   7  18   9     3049.13     2896.35    270.30 o 
  -8  19   9      472.29      684.81    252.70 o 
  -7  19   9      119.22      112.92    209.23 o 
  -6  19   9     3498.21     2905.42    239.91 o 
  -5  19   9     3924.02     3521.81    260.61 o 
  -4  19   9     1126.23     1264.59    247.45 o 
  -3  19   9     6898.00     6788.81    348.41 o 
  -2  19   9        0.18     -129.67    220.78 o 
  -1  19   9     4472.02     4150.41    254.23 o 
   0  19   9        0.06      139.35    198.57 o 
   1  19   9      826.89     1150.22    240.89 o 
   2  19   9     1222.86     1268.64    200.50 o 
   3  19   9     7461.06     7466.85    343.88 o 
   4  19   9      659.81     1024.87    209.83 o 
   5  19   9     3012.71     2827.45    249.87 o 
   6  19   9      648.28      812.43    279.31 o 
  -6  20   9      487.17      167.33    248.94 o 
  -5  20   9      160.86       22.34    228.32 o 
  -4  20   9     1983.52     1877.49    404.34 o 
  -3  20   9      280.25      302.79    255.56 o 
  -2  20   9      753.87      641.73    200.89 o 
  -1  20   9     7556.24     6955.98    259.63 o 
   0  20   9      213.52      183.14    183.94 o 
   1  20   9     7906.26     7237.75    265.75 o 
   2  20   9      105.40     -235.75    217.66 o 
   3  20   9      667.15      511.22    215.56 o 
   4  20   9      979.91     1133.16    379.55 o 
  -3  21   9     1835.42     2124.97    305.68 o 
  -2  21   9      185.13      439.00    267.98 o 
  -1  21   9     1528.43     1929.70    302.11 o 
   0  21   9     2308.20     2835.47    283.66 o 
   1  21   9       36.82        8.12    230.29 o 
 -16   0  10     6002.10     5570.36    365.47 o 
 -14   0  10     1023.87     1259.12    278.73 o 
 -12   0  10      760.59      767.52    302.20 o 
 -10   0  10    29818.41    33432.97    764.19 o 
  -8   0  10    35574.36    34036.98    556.93 o 
  -6   0  10     9650.96     8956.37    462.46 o 
  -4   0  10    63167.85    67065.28   3983.14 o 
  -2   0  10     7533.64     6865.17    545.52 o 
   0   0  10      195.17      273.25    245.54 o 
   2   0  10     9294.44     8194.34    358.85 o 
   4   0  10    43827.68    43567.97   1976.66 o 
   6   0  10     3794.13     3556.26    243.96 o 
   8   0  10     1681.10     1595.47    312.43 o 
  10   0  10    11560.19    12521.50    390.47 o 
  12   0  10     5564.89     5459.37    410.87 o 
  14   0  10     1477.72     1456.00    311.26 o 
 -16   1  10     2809.43     2362.57    217.88 o 
 -15   1  10      198.15      293.02    230.27 o 
 -14   1  10    14619.75    14651.79    394.07 o 
 -13   1  10      601.46      475.25    159.19 o 
 -12   1  10    16709.88    17724.45    294.29 o 
 -11   1  10       39.52      151.51    172.17 o 
 -10   1  10    13939.92    15083.83    293.57 o 
  -9   1  10    11058.76    11550.61    263.22 o 
  -8   1  10      770.57      569.68    161.31 o 
  -7   1  10     1315.69     1264.20    173.61 o 
  -6   1  10    15083.04    14795.38    395.27 o 
  -5   1  10     6180.42     6074.95    332.14 o 
  -4   1  10      457.83      535.05    264.50 o 
  -3   1  10      124.37      116.13    199.72 o 
  -2   1  10    19516.55    20280.09    675.43 o 
  -1   1  10      276.22      257.48    192.71 o 
   0   1  10    60558.16    58413.74    700.03 o 
   1   1  10        4.29        2.92    135.50 o 
   2   1  10    91772.34    87575.72    881.07 o 
   3   1  10     2967.07     2813.92    162.47 o 
   4   1  10     6365.91     6478.44    225.16 o 
   5   1  10     6401.03     6258.33    329.34 o 
   6   1  10     8974.11     8200.39    325.46 o 
   7   1  10      529.25      332.74    211.38 o 
   8   1  10    14107.60    15151.92    282.50 o 
   9   1  10     2064.11     1780.72    207.21 o 
  10   1  10      450.76      313.12    225.96 o 
  11   1  10      706.21      603.18    223.47 o 
  12   1  10    12637.86    13652.26    347.82 o 
  13   1  10      186.84      145.19    223.89 o 
  14   1  10    13528.25    13072.29    319.87 o 
 -16   2  10     2113.08     1993.73    208.66 o 
 -15   2  10     2221.38     2070.94    212.47 o 
 -14   2  10      835.65     1109.43    213.38 o 
 -13   2  10     3435.43     2988.72    228.42 o 
 -12   2  10     2669.15     2298.79    217.23 o 
 -11   2  10     6208.44     6559.92    264.54 o 
 -10   2  10    19340.55    20449.33    353.70 o 
  -9   2  10      306.97      256.24    214.98 o 
  -8   2  10     5739.20     5302.12    209.56 o 
  -7   2  10    45853.07    43702.57    522.92 o 
  -6   2  10       11.19        5.01    165.39 o 
  -5   2  10     9233.76     9145.94    383.96 o 
  -4   2  10    19388.23    20189.08    497.44 o 
  -3   2  10     1398.83     1193.04    224.63 o 
  -2   2  10    44711.46    43544.13    822.38 o 
  -1   2  10     3851.75     3819.53    268.85 o 
   0   2  10      204.07      244.08    157.18 o 
   1   2  10    20905.56    20376.43    462.90 o 
   2   2  10    11388.00    10691.80    290.08 o 
   3   2  10       73.61       52.14    150.69 o 
   4   2  10    15165.26    14964.68    348.29 o 
   5   2  10     5526.97     4822.30    186.94 o 
   6   2  10     1122.51      995.42    142.84 o 
   7   2  10     5402.15     5578.65    232.12 o 
   8   2  10     3069.36     2878.55    213.65 o 
   9   2  10     6001.81     5917.68    295.31 o 
  10   2  10    10324.61    10677.71    268.85 o 
  11   2  10      263.73      125.80    181.29 o 
  12   2  10     5335.22     5824.80    282.45 o 
  13   2  10      634.35      369.46    246.01 o 
  14   2  10      142.44      234.64    220.39 o 
 -16   3  10     2093.76     2165.43    274.28 o 
 -15   3  10     2707.60     2743.48    224.35 o 
 -14   3  10    10422.38    11199.74    310.78 o 
 -13   3  10      232.75      442.38    175.79 o 
 -12   3  10    15649.64    15397.66    337.52 o 
 -11   3  10     7996.08     8059.77    250.89 o 
 -10   3  10       55.33      -32.89    238.17 o 
  -9   3  10    24503.22    25842.09    414.53 o 
  -8   3  10     4494.91     4133.08    227.62 o 
  -7   3  10     3148.88     2818.58    196.48 o 
  -6   3  10      365.12      343.09    165.87 o 
  -5   3  10    11473.36    11548.80    410.32 o 
  -4   3  10     3775.55     3681.02    262.10 o 
  -3   3  10    32538.16    33563.35    718.54 o 
  -2   3  10    24994.15    24487.27    596.04 o 
  -1   3  10     8359.87     9317.90    362.81 o 
   0   3  10    39240.30    39126.05    514.99 o 
   1   3  10     1222.20     1174.20    176.98 o 
   2   3  10    21045.55    20394.54    360.31 o 
   3   3  10    15921.90    15118.80    300.25 o 
   4   3  10     7035.32     6265.11    211.20 o 
   5   3  10    17781.79    16943.43    510.10 o 
   6   3  10      449.13      433.06    139.58 o 
   7   3  10      766.08      522.03    188.37 o 
   8   3  10      121.72       89.21    194.09 o 
   9   3  10     3517.78     3261.74    220.20 o 
  10   3  10      409.26      337.95    202.58 o 
  11   3  10     5467.99     5479.84    228.90 o 
  12   3  10     9618.89     9909.88    295.03 o 
  13   3  10      633.67      575.76    213.07 o 
  14   3  10     8396.44     7852.76    273.24 o 
 -16   4  10     1226.59     1580.73    270.54 o 
 -15   4  10     1568.73     1356.86    223.68 o 
 -14   4  10       61.48      139.77    248.79 o 
 -13   4  10    14704.53    14517.24    317.94 o 
 -12   4  10     1472.73     1330.91    225.82 o 
 -11   4  10     7809.19     7706.13    278.10 o 
 -10   4  10     2296.86     2103.09    207.14 o 
  -9   4  10    13045.69    14085.74    329.91 o 
  -8   4  10       37.33      -18.11    147.91 o 
  -7   4  10    29005.93    26417.94    423.77 o 
  -6   4  10     5206.97     5200.05    246.25 o 
  -5   4  10    28479.95    27725.18    468.61 o 
  -4   4  10     1407.20     1399.15    182.28 o 
  -3   4  10      237.98      182.30    195.91 o 
  -2   4  10     8414.35     7553.20    347.29 o 
  -1   4  10    36481.77    36307.90    672.31 o 
   0   4  10      295.83      256.43    152.53 o 
   1   4  10    16453.00    16053.08    307.59 o 
   2   4  10     2163.48     2163.67    166.70 o 
   3   4  10     1884.90     1694.81    162.81 o 
   4   4  10     1332.77     1309.44    167.40 o 
   5   4  10     2280.08     1876.55    150.31 o 
   6   4  10       84.06       47.70    124.35 o 
   7   4  10    17909.25    19754.43    329.93 o 
   8   4  10      518.38      316.24    181.47 o 
   9   4  10    13463.76    14578.58    397.20 o 
  10   4  10     3469.54     3293.13    250.26 o 
  11   4  10      122.98       73.59    189.24 o 
  12   4  10      796.14      920.01    250.82 o 
  13   4  10     5489.82     5183.19    266.78 o 
  14   4  10       51.58       53.33    201.69 o 
 -16   5  10     2079.21     2050.20    282.86 o 
 -15   5  10     6736.34     6143.06    252.41 o 
 -14   5  10      494.87      568.39    248.99 o 
 -13   5  10      874.92     1186.41    313.89 o 
 -12   5  10       65.65      141.84    201.79 o 
 -11   5  10    24028.42    24768.78    599.66 o 
 -10   5  10    10673.83    11251.25    318.31 o 
  -9   5  10     3829.62     3935.53    232.23 o 
  -8   5  10    11529.74    13425.47    358.58 o 
  -7   5  10     2257.83     1873.07    170.09 o 
  -6   5  10     5071.70     4776.74    196.05 o 
  -5   5  10      284.72      307.39    132.58 o 
  -4   5  10    16365.53    17059.49    385.89 o 
  -3   5  10    39606.05    39935.63   1215.36 o 
  -2   5  10     2804.76     3024.79    254.75 o 
  -1   5  10    27546.09    29513.63    849.52 o 
   0   5  10    13524.15    13826.83    326.19 o 
   1   5  10     5201.62     4962.31    203.11 o 
   2   5  10     2104.31     2028.13    165.92 o 
   3   5  10    23423.22    21310.73    524.83 o 
   4   5  10     2424.83     2192.00    154.81 o 
   5   5  10    26815.17    24988.94    742.84 o 
   6   5  10    11387.97    11679.47    634.96 o 
   7   5  10     3562.39     3684.32    209.34 o 
   8   5  10     4368.81     4536.47    238.09 o 
   9   5  10    10676.94    11065.21    294.62 o 
  10   5  10     1834.55     1719.11    214.77 o 
  11   5  10    11202.41    10874.82    279.36 o 
  12   5  10     1996.37     2313.98    240.46 o 
  13   5  10      933.71     1135.86    214.92 o 
  14   5  10      287.86      636.12    266.66 o 
 -15   6  10     2148.20     2324.29    312.76 o 
 -14   6  10     3520.70     3183.20    245.05 o 
 -13   6  10     9195.27    10138.35    321.24 o 
 -12   6  10      752.37      629.16    207.47 o 
 -11   6  10     3536.39     3353.31    224.10 o 
 -10   6  10     3247.54     3154.67    219.28 o 
  -9   6  10     3912.79     4021.85    248.91 o 
  -8   6  10      229.32       56.19    212.47 o 
  -7   6  10    19540.81    17322.80    330.85 o 
  -6   6  10      275.50      149.03    131.25 o 
  -5   6  10    30557.76    29231.65    406.64 o 
  -4   6  10    10216.87     9821.70    311.70 o 
  -3   6  10       35.87       56.62    153.14 o 
  -2   6  10    11479.43    11349.75    315.20 o 
  -1   6  10    24046.69    24710.52    434.27 o 
   0   6  10     2337.81     2012.80    176.77 o 
   1   6  10    22060.44    20941.62    342.92 o 
   2   6  10     4764.96     4696.86    186.27 o 
   3   6  10     1826.23     1616.41    144.42 o 
   4   6  10     2351.43     2034.34    141.11 o 
   5   6  10     9364.07     8967.67    241.82 o 
   6   6  10     5358.55     5972.54    263.99 o 
   7   6  10    13644.26    14605.18    316.28 o 
   8   6  10     1486.32     1182.74    205.19 o 
   9   6  10     8376.73     8600.73    280.74 o 
  10   6  10      539.85      393.13    222.26 o 
  11   6  10       23.81       90.34    350.92 o 
  12   6  10     2925.14     3369.90    269.52 o 
  13   6  10     1661.40     1897.32    363.23 o 
  14   6  10       12.79     -243.11    274.22 o 
 -15   7  10     4457.83     4618.85    306.23 o 
 -14   7  10     1594.22     1630.87    257.19 o 
 -13   7  10      409.88      477.90    251.33 o 
 -12   7  10      843.65      735.83    225.50 o 
 -11   7  10     3415.72     3077.20    229.95 o 
 -10   7  10     2369.82     2208.09    213.11 o 
  -9   7  10    22032.05    23525.74    391.28 o 
  -8   7  10     7107.82     7819.91    293.15 o 
  -7   7  10       44.27       -5.65    256.22 o 
  -6   7  10    22462.20    21026.84    314.54 o 
  -5   7  10     9519.35     9292.08    242.30 o 
  -4   7  10    34271.71    31976.80    728.07 o 
  -3   7  10     8499.91     8544.22    253.68 o 
  -2   7  10     5304.63     5184.02    218.26 o 
  -1   7  10    10663.38    10310.50    278.89 o 
   0   7  10     5862.72     6017.30    226.72 o 
   1   7  10     3421.47     3334.55    181.12 o 
   2   7  10     3791.00     3786.77    171.63 o 
   3   7  10    17168.30    15640.78    262.19 o 
   4   7  10     5351.17     5019.75    169.67 o 
   5   7  10     9272.36    10189.94    258.19 o 
   6   7  10    23566.21    26348.16    350.93 o 
   7   7  10      311.82      299.08    173.12 o 
   8   7  10    19890.12    22183.22    450.33 o 
   9   7  10     5104.64     5288.38    196.56 o 
  10   7  10     6323.80     6293.21    230.99 o 
  11   7  10     4385.98     4720.39    320.71 o 
  12   7  10      502.44      610.25    225.28 o 
  13   7  10       82.71       34.75    203.23 o 
 -15   8  10      242.01      227.22    326.54 o 
 -14   8  10     1491.90     1422.63    314.38 o 
 -13   8  10      209.96      410.10    240.29 o 
 -12   8  10     1949.28     1909.52    316.25 o 
 -11   8  10      309.75      286.38    184.94 o 
 -10   8  10    13214.35    13583.91    308.44 o 
  -9   8  10     1048.85     1025.27    236.10 o 
  -8   8  10    10128.89    10670.45    324.66 o 
  -7   8  10    20144.36    22765.14    346.70 o 
  -6   8  10     4188.16     4592.57    221.07 o 
  -5   8  10     7144.27     6429.24    220.03 o 
  -4   8  10    26223.62    25436.96    714.31 o 
  -3   8  10      364.16      342.39    128.36 o 
  -2   8  10    18588.10    18281.55    347.57 o 
  -1   8  10     1733.93     1518.55    184.80 o 
   0   8  10      490.83      400.34    149.68 o 
   1   8  10     5532.92     5031.62    425.29 o 
   2   8  10    13537.50    13454.26    364.57 o 
   3   8  10       10.29       45.09    120.58 o 
   4   8  10    10426.50    10188.89    235.31 o 
   5   8  10     6915.74     7306.18    223.35 o 
   6   8  10     1634.17     1695.76    209.33 o 
   7   8  10     2760.24     3080.05    210.00 o 
   8   8  10      110.10       34.31    176.51 o 
   9   8  10     1956.55     1790.50    186.02 o 
  10   8  10     8020.26     7655.60    269.10 o 
  11   8  10       37.15      -11.25    202.77 o 
  12   8  10     3879.72     3790.35    224.98 o 
  13   8  10       44.54      152.21    220.67 o 
 -15   9  10        7.39      -96.40    276.25 o 
 -14   9  10     2811.30     2415.82    252.57 o 
 -13   9  10      723.56      827.55    244.04 o 
 -12   9  10      854.97     1578.70    303.00 o 
 -11   9  10      141.32      194.88    191.71 o 
 -10   9  10      688.11      449.97    179.30 o 
  -9   9  10     1182.81     1076.90    229.74 o 
  -8   9  10    20907.00    23790.79    397.57 o 
  -7   9  10       21.08       33.23    162.22 o 
  -6   9  10    59788.12    69233.12   1009.78 o 
  -5   9  10      247.66       75.16    231.36 o 
  -4   9  10     9592.87     8968.95    253.36 o 
  -3   9  10      499.31      415.67    132.37 o 
  -2   9  10     4434.09     4151.76    179.91 o 
  -1   9  10      892.84      757.42    156.15 o 
   0   9  10     9581.30     9541.38    245.38 o 
   1   9  10       34.01       21.14    131.76 o 
   2   9  10     7627.92     7214.67    216.29 o 
   3   9  10      325.97      234.52    151.19 o 
   4   9  10     5582.53     6286.05    254.78 o 
   5   9  10     1138.82     1025.22    190.38 o 
   6   9  10    37720.59    39557.59   1019.63 o 
   7   9  10     2355.76     2032.25    194.09 o 
   8   9  10    29724.99    31134.79    330.05 o 
   9   9  10       92.10       62.21    158.05 o 
  10   9  10     3723.22     3814.48    255.73 o 
  11   9  10      556.15      432.12    211.13 o 
  12   9  10      453.09      367.56    201.61 o 
  13   9  10      533.74      547.56    302.66 o 
 -14  10  10     2607.90     2417.16    244.00 o 
 -13  10  10     1996.10     2006.45    236.44 o 
 -12  10  10      769.61      974.29    298.79 o 
 -11  10  10     2380.42     2170.99    237.24 o 
 -10  10  10     8591.77     8425.37    290.59 o 
  -9  10  10      296.45      249.11    225.82 o 
  -8  10  10     9702.06    10308.62    247.34 o 
  -7  10  10     3488.38     3517.93    222.38 o 
  -6  10  10      266.32      159.98    194.91 o 
  -5  10  10      143.92      195.93    228.59 o 
  -4  10  10    24218.74    27381.58    778.01 o 
  -3  10  10     5430.47     4824.66    223.09 o 
  -2  10  10    27006.63    25926.63    348.01 o 
  -1  10  10     7823.26     7454.66    226.29 o 
   0  10  10      468.36      341.84    135.94 o 
   1  10  10     8137.79     7429.29    269.61 o 
   2  10  10     8570.15     9768.05    291.23 o 
   3  10  10       89.41       79.33    192.09 o 
   4  10  10    21779.14    24444.52    710.39 o 
   5  10  10     1165.21      934.98    242.76 o 
   6  10  10     2209.46     1992.02    189.04 o 
   7  10  10      568.41      509.23    191.02 o 
   8  10  10     1639.91     1485.37    185.34 o 
   9  10  10      248.43      576.53    178.08 o 
  10  10  10     3788.33     4486.75    221.49 o 
  11  10  10       36.90      -55.86    190.28 o 
  12  10  10     3324.87     3251.45    306.31 o 
 -14  11  10     1413.42     1543.15    330.64 o 
 -13  11  10     1013.73      847.70    245.06 o 
 -12  11  10      762.28     1083.52    250.81 o 
 -11  11  10      775.44      808.07    231.70 o 
 -10  11  10     1605.10     1293.63    194.82 o 
  -9  11  10     2357.72     2221.82    207.45 o 
  -8  11  10    15401.44    16367.45    291.26 o 
  -7  11  10      201.03      251.42    204.39 o 
  -6  11  10    15412.36    17137.05    325.01 o 
  -5  11  10      341.95      225.88    190.58 o 
  -4  11  10    14363.91    16613.35    342.23 o 
  -3  11  10     3456.71     3463.42    205.56 o 
  -2  11  10      301.97      281.60    212.78 o 
  -1  11  10     6411.61     6818.24    227.66 o 
   0  11  10     3161.31     3365.53    224.38 o 
   1  11  10      520.41      360.65    234.59 o 
   2  11  10     3874.67     4315.88    229.78 o 
   3  11  10     7966.95     8530.03    249.52 o 
   4  11  10     2264.67     2419.73    248.77 o 
   5  11  10     8688.47     9731.11    335.23 o 
   6  11  10    31989.41    35692.39    549.40 o 
   7  11  10       13.84      181.68    159.75 o 
   8  11  10    16187.94    16272.31    327.30 o 
   9  11  10     3290.39     3291.25    265.27 o 
  10  11  10     3881.76     4031.36    242.05 o 
  11  11  10     1413.70     1802.96    273.63 o 
  12  11  10      100.54     -146.34    233.95 o 
 -13  12  10    11292.92    10464.89    366.16 o 
 -12  12  10      283.28      295.19    222.08 o 
 -11  12  10     5888.29     6750.21    338.82 o 
 -10  12  10     3025.64     2890.16    276.26 o 
  -9  12  10      130.85      217.23    171.13 o 
  -8  12  10     1410.61     1218.59    184.69 o 
  -7  12  10    11513.84    11970.62    473.18 o 
  -6  12  10      303.30      201.35    187.32 o 
  -5  12  10     3841.15     4249.02    218.86 o 
  -4  12  10    10515.45    11668.38    290.68 o 
  -3  12  10     1415.75     1382.22    202.52 o 
  -2  12  10     8129.08     8841.58    229.91 o 
  -1  12  10    15522.92    17102.29    291.10 o 
   0  12  10       51.75      129.79    177.78 o 
   1  12  10    26599.21    30584.81    664.64 o 
   2  12  10      910.73      440.79    186.30 o 
   3  12  10     7680.66     8335.77    249.60 o 
   4  12  10     9389.76    10618.61    380.43 o 
   5  12  10     2268.40     2068.89    209.26 o 
   6  12  10     4422.30     4152.04    244.06 o 
   7  12  10     5068.58     4793.15    263.45 o 
   8  12  10     1409.26     1191.82    261.85 o 
   9  12  10      104.41      177.34    196.31 o 
  10  12  10     1797.14     1904.04    214.54 o 
  11  12  10       47.30        0.66    186.35 o 
 -13  13  10       16.42      365.70    285.15 o 
 -12  13  10      299.34      458.18    218.78 o 
 -11  13  10     7959.20     7732.55    324.36 o 
 -10  13  10     1697.81     1833.91    253.91 o 
  -9  13  10     9684.72    10295.45    315.18 o 
  -8  13  10     2564.66     2373.72    196.04 o 
  -7  13  10      201.27      129.04    174.09 o 
  -6  13  10     7984.62     7970.23    224.01 o 
  -5  13  10      931.84      933.45    204.21 o 
  -4  13  10     4343.52     4196.00    254.74 o 
  -3  13  10    15398.19    16621.70    310.31 o 
  -2  13  10      147.98       50.13    195.80 o 
  -1  13  10     7274.48     7497.47    236.81 o 
   0  13  10      396.67      290.74    211.99 o 
   1  13  10       20.98      124.14    257.17 o 
   2  13  10      342.44      380.30    207.85 o 
   3  13  10     9895.19    11378.53    282.85 o 
   4  13  10     5356.12     4996.92    250.63 o 
   5  13  10    14061.92    15231.87    298.92 o 
   6  13  10     1759.06     1523.01    216.57 o 
   7  13  10      316.11      394.89    212.81 o 
   8  13  10     3395.94     3415.37    236.87 o 
   9  13  10     4066.53     4028.92    296.85 o 
  10  13  10      384.52      398.50    258.67 o 
  11  13  10     4819.39     4625.81    332.88 o 
 -12  14  10      244.25      378.68    300.05 o 
 -11  14  10     6479.36     6801.68    297.89 o 
 -10  14  10       70.72      -78.72    222.08 o 
  -9  14  10      239.45      360.75    261.46 o 
  -8  14  10       28.22      -73.23    205.28 o 
  -7  14  10     5277.66     4954.63    217.34 o 
  -6  14  10       49.83      182.40    156.37 o 
  -5  14  10     4970.77     4879.19    248.43 o 
  -4  14  10      207.17      116.46    225.42 o 
  -3  14  10      514.52      259.95    183.74 o 
  -2  14  10      622.37      725.65    231.82 o 
  -1  14  10    20133.79    22076.97    341.01 o 
   0  14  10      147.82      223.21    226.39 o 
   1  14  10    21892.26    23908.59    344.64 o 
   2  14  10       94.33      -51.88    194.52 o 
   3  14  10     5875.83     5754.24    271.75 o 
   4  14  10       71.88       57.04    207.12 o 
   5  14  10      106.77      226.56    182.86 o 
   6  14  10       53.08      -16.79    206.20 o 
   7  14  10     4342.88     4550.95    354.26 o 
   8  14  10       11.55      329.02    201.66 o 
   9  14  10      993.83      999.27    228.99 o 
  10  14  10     1284.09     1580.43    261.51 o 
 -11  15  10     5143.29     4857.75    284.34 o 
 -10  15  10       37.27      181.82    214.30 o 
  -9  15  10     9652.16    10086.35    274.75 o 
  -8  15  10      468.74      414.25    199.64 o 
  -7  15  10     3052.60     3102.82    233.87 o 
  -6  15  10       32.51       99.01    175.67 o 
  -5  15  10     5719.33     4912.20    202.29 o 
  -4  15  10      520.80      444.79    203.40 o 
  -3  15  10    14268.08    14706.76    286.89 o 
  -2  15  10     2730.83     2727.48    197.88 o 
  -1  15  10     6157.50     5977.40    263.11 o 
   0  15  10     5521.93     5250.92    233.78 o 
   1  15  10     2922.61     2892.83    254.06 o 
   2  15  10     9826.42     9381.94    262.87 o 
   3  15  10     8323.10     8188.29    325.51 o 
   4  15  10     1355.54     1172.34    211.85 o 
   5  15  10     4915.77     4857.02    266.31 o 
   6  15  10      212.56      345.67    266.68 o 
   7  15  10      717.80      701.78    216.49 o 
   8  15  10      432.17      425.11    222.50 o 
   9  15  10     5346.62     4380.33    331.49 o 
 -10  16  10     3952.72     3340.21    253.36 o 
  -9  16  10      298.76      311.46    235.64 o 
  -8  16  10     2278.48     2298.73    210.99 o 
  -7  16  10     1958.74     2109.21    237.72 o 
  -6  16  10      427.77      611.71    236.75 o 
  -5  16  10      933.96     1293.46    210.52 o 
  -4  16  10     6141.02     5432.84    235.13 o 
  -3  16  10      196.93      293.33    196.33 o 
  -2  16  10     2275.12     1848.30    193.84 o 
  -1  16  10     6294.30     6401.58    266.58 o 
   0  16  10      225.32      207.11    166.25 o 
   1  16  10    17991.58    18157.64    347.61 o 
   2  16  10     1864.13     1416.80    208.65 o 
   3  16  10     2523.00     2674.63    251.79 o 
   4  16  10      942.94     1132.40    252.71 o 
   5  16  10      249.18      432.38    228.89 o 
   6  16  10     1663.10     1664.00    257.08 o 
   7  16  10     1780.26     1866.38    347.47 o 
   8  16  10       12.50       69.26    220.55 o 
   9  16  10     2845.44     2544.31    300.13 o 
  -9  17  10     4038.90     3394.80    221.68 o 
  -8  17  10      885.19      723.18    215.22 o 
  -7  17  10     1097.43     1141.51    208.82 o 
  -6  17  10     2343.71     2148.51    235.29 o 
  -5  17  10     2285.45     2272.41    237.30 o 
  -4  17  10      497.58      662.68    261.99 o 
  -3  17  10     4071.52     4181.17    233.45 o 
  -2  17  10     3907.34     3536.61    257.08 o 
  -1  17  10      831.22     1234.47    239.94 o 
   0  17  10    15736.97    17386.35    360.36 o 
   1  17  10     2640.86     2624.26    256.39 o 
   2  17  10     7690.72     7672.85    288.22 o 
   3  17  10     1744.55     2061.85    364.41 o 
   4  17  10      261.41      177.21    240.43 o 
   5  17  10     1330.44     1303.81    243.42 o 
   6  17  10      577.65      431.01    243.10 o 
   7  17  10       44.12      150.18    265.11 o 
   8  17  10     4935.69     4973.27    334.36 o 
  -8  18  10     4929.92     4800.47    309.44 o 
  -7  18  10      644.35      659.40    253.38 o 
  -6  18  10      106.88       86.49    187.75 o 
  -5  18  10       17.87      100.05    213.97 o 
  -4  18  10     6352.73     5968.68    370.22 o 
  -3  18  10      383.44      855.12    269.76 o 
  -2  18  10     6784.19     7182.09    294.82 o 
  -1  18  10     1541.12     1977.45    255.68 o 
   0  18  10     1222.75      923.85    235.37 o 
   1  18  10     2482.97     2397.27    250.79 o 
   2  18  10     5377.02     5674.13    528.46 o 
   3  18  10     3566.37     3605.09    278.63 o 
   4  18  10     4700.13     4413.42    285.58 o 
   5  18  10        7.25     -124.61    239.46 o 
   6  18  10     2196.83     1787.15    264.99 o 
  -7  19  10      121.09       54.70    246.18 o 
  -6  19  10     4657.18     3694.92    261.64 o 
  -5  19  10       25.87      104.48    187.13 o 
  -4  19  10       74.81      -13.74    256.26 o 
  -3  19  10       71.71     -108.35    216.61 o 
  -2  19  10     4793.44     4686.90    247.45 o 
  -1  19  10      911.42     1226.08    247.62 o 
   0  19  10     7851.82     7959.72    364.37 o 
   1  19  10       35.49       64.97    262.11 o 
   2  19  10     6876.26     6600.19    503.62 o 
   3  19  10      540.63      408.27    272.62 o 
   4  19  10      426.20       37.87    223.88 o 
   5  19  10       79.91       -3.77    274.58 o 
  -5  20  10     5032.96     4790.19    301.92 o 
  -4  20  10     2396.76     3099.70    338.80 o 
  -3  20  10      294.28      438.64    222.65 o 
  -2  20  10     2791.71     2174.07    261.90 o 
  -1  20  10     1052.68      416.76    227.07 o 
   0  20  10      443.19      851.66    218.54 o 
   1  20  10       55.31      239.88    199.22 o 
   2  20  10      592.91      596.38    328.18 o 
   3  20  10      356.71      593.65    298.51 o 
 -15   0  11     7374.49     7155.36    330.58 o 
 -13   0  11    17837.99    16990.92    528.27 o 
 -11   0  11    26034.88    27286.22    832.24 o 
  -9   0  11       15.01       15.83    271.70 o 
  -7   0  11    13451.79    12828.47    697.91 o 
  -5   0  11     1510.70     1078.78    319.76 o 
  -3   0  11     1121.19      906.15    375.81 o 
  -1   0  11    16090.19    15162.58    619.72 o 
   1   0  11    92696.83    92755.58   1405.42 o 
   3   0  11    65733.52    58843.16   1833.10 o 
   5   0  11      300.18      330.24    197.02 o 
   7   0  11    34815.28    37235.27    530.47 o 
   9   0  11     1412.68     1275.83    355.17 o 
  11   0  11     3307.13     3067.91    385.06 o 
  13   0  11     6470.08     6468.66    413.77 o 
 -16   1  11       99.19      -17.19    225.55 o 
 -15   1  11     4117.96     4051.69    231.09 o 
 -14   1  11       48.25       99.96    230.88 o 
 -13   1  11      389.48      382.70    155.85 o 
 -12   1  11     1430.08     1350.71    180.17 o 
 -11   1  11    18875.66    19515.77    312.81 o 
 -10   1  11     1080.26      995.24    182.69 o 
  -9   1  11    30517.20    32484.26    420.87 o 
  -8   1  11      876.38      839.01    275.03 o 
  -7   1  11     4576.30     4116.80    246.32 o 
  -6   1  11     5553.74     5230.72    292.73 o 
  -5   1  11    13116.46    12888.70    482.03 o 
  -4   1  11      102.13       94.11    238.94 o 
  -3   1  11    38708.59    39357.17   1033.69 o 
  -2   1  11      108.88      240.61    235.21 o 
  -1   1  11    12826.18    12970.46    421.07 o 
   0   1  11     2212.44     2047.49    208.28 o 
   1   1  11     3295.72     3253.23    221.54 o 
   2   1  11     1738.42     1822.56    190.80 o 
   3   1  11    25891.17    24462.90    363.08 o 
   4   1  11       65.39        1.64    134.69 o 
   5   1  11    13913.73    13311.90    268.06 o 
   6   1  11     3807.72     3925.30    255.05 o 
   7   1  11      105.32      106.66    214.98 o 
   8   1  11     3014.03     3023.05    229.71 o 
   9   1  11     3624.92     3421.21    213.47 o 
  10   1  11       98.03      179.30    171.90 o 
  11   1  11     5342.63     5039.21    243.23 o 
  12   1  11      479.99      727.22    224.62 o 
  13   1  11     5656.60     5654.29    305.16 o 
  14   1  11     1082.25     1183.22    277.35 o 
 -16   2  11     3253.53     3608.60    305.97 o 
 -15   2  11     3254.31     3011.58    226.04 o 
 -14   2  11       59.20      179.67    179.77 o 
 -13   2  11    18493.46    19213.83    471.04 o 
 -12   2  11       21.09      128.35    165.66 o 
 -11   2  11     9696.71     9656.84    265.97 o 
 -10   2  11     4026.59     4115.55    249.70 o 
  -9   2  11      486.98      452.18    181.67 o 
  -8   2  11    18792.65    19315.65    399.22 o 
  -7   2  11     3432.62     3102.70    227.15 o 
  -6   2  11        3.15       21.22    167.74 o 
  -5   2  11     3002.96     2644.56    315.62 o 
  -4   2  11     3241.57     2769.79    263.68 o 
  -3   2  11      140.57      175.95    195.06 o 
  -2   2  11    14063.39    14587.54    520.15 o 
  -1   2  11    28153.48    28199.74    745.17 o 
   0   2  11     2481.34     2490.37    221.07 o 
   1   2  11    58182.58    56968.43    610.36 o 
   2   2  11       81.47       62.54    165.50 o 
   3   2  11    27305.04    25814.80    648.55 o 
   4   2  11    21072.78    19324.96    389.67 o 
   5   2  11      192.14      206.67    133.87 o 
   6   2  11     8660.82     9440.96    260.32 o 
   7   2  11     7142.51     7147.70    256.43 o 
   8   2  11     1343.60     1213.94    204.12 o 
   9   2  11     1565.45     1306.14    245.20 o 
  10   2  11     5921.49     5737.54    240.79 o 
  11   2  11     1266.86     1591.90    237.91 o 
  12   2  11      987.14      837.65    258.36 o 
  13   2  11     8315.87     8251.63    283.47 o 
  14   2  11      438.09      590.84    271.57 o 
 -16   3  11      292.40      524.70    287.04 o 
 -15   3  11     3568.15     3311.07    255.27 o 
 -14   3  11     4873.38     4668.06    217.93 o 
 -13   3  11      174.73      217.24    185.15 o 
 -12   3  11    13102.61    12627.15    380.67 o 
 -11   3  11     6162.86     6320.20    247.70 o 
 -10   3  11     2037.29     1747.28    243.89 o 
  -9   3  11     8933.21     9309.24    290.65 o 
  -8   3  11    10725.18    11316.40    358.56 o 
  -7   3  11     2021.04     1815.62    178.34 o 
  -6   3  11    43787.75    43559.32    764.88 o 
  -5   3  11       35.28       61.94    194.05 o 
  -4   3  11     4202.09     4118.95    267.22 o 
  -3   3  11    15004.05    14897.71    481.32 o 
  -2   3  11     4525.68     4489.57    288.36 o 
  -1   3  11      294.21      209.36    191.66 o 
   0   3  11    11142.40    11133.25    304.42 o 
   1   3  11        8.28      -16.82    148.57 o 
   2   3  11    13816.50    13687.29    662.44 o 
   3   3  11     8106.18     7476.98    232.36 o 
   4   3  11       37.45       41.84    151.65 o 
   5   3  11     2076.19     1770.84    166.98 o 
   6   3  11     7787.62     8892.96    271.05 o 
   7   3  11      462.63      378.23    212.11 o 
   8   3  11    12025.51    12931.13    285.97 o 
   9   3  11       44.16      247.20    189.00 o 
  10   3  11      902.77      811.54    183.87 o 
  11   3  11     7637.32     8185.48    295.31 o 
  12   3  11      228.98     -100.57    230.25 o 
  13   3  11      468.28      520.55    223.30 o 
  14   3  11     3182.01     2980.33    282.45 o 
 -15   4  11      495.15      585.23    230.66 o 
 -14   4  11     2942.26     3170.08    297.88 o 
 -13   4  11     5824.88     5872.10    291.80 o 
 -12   4  11     5719.36     5393.71    281.21 o 
 -11   4  11      362.84      338.19    233.29 o 
 -10   4  11    12651.79    12750.34    326.29 o 
  -9   4  11     4411.47     4307.12    270.80 o 
  -8   4  11     7135.70     7066.19    262.96 o 
  -7   4  11     2322.53     2530.66    192.84 o 
  -6   4  11      268.85      134.89    238.85 o 
  -5   4  11      504.12      348.71    198.01 o 
  -4   4  11    17348.37    17580.21    391.82 o 
  -3   4  11     3770.27     3786.85    258.23 o 
  -2   4  11    15855.26    16392.05    459.86 o 
  -1   4  11    11377.20    11833.75    537.76 o 
   0   4  11     5338.50     5095.88    212.07 o 
   1   4  11    14870.02    14471.68    304.80 o 
   2   4  11     8302.96     7749.28    245.65 o 
   3   4  11      636.06      359.98    151.63 o 
   4   4  11    20613.71    19046.68    586.50 o 
   5   4  11     1001.15      836.08    128.08 o 
   6   4  11    10758.54    11820.13    288.78 o 
   7   4  11      208.63      201.63    211.42 o 
   8   4  11      624.85      339.30    201.90 o 
   9   4  11      193.63      -54.21    206.19 o 
  10   4  11     8729.69     8933.49    265.80 o 
  11   4  11      116.54      148.63    246.98 o 
  12   4  11     7166.07     7609.35    296.06 o 
  13   4  11     4081.12     4124.09    291.30 o 
 -15   5  11     1075.84      781.82    238.63 o 
 -14   5  11     7190.83     7190.55    299.95 o 
 -13   5  11      554.15      742.36    255.63 o 
 -12   5  11    13095.46    12575.47    317.73 o 
 -11   5  11       25.29       43.40    200.57 o 
 -10   5  11     1706.47     1705.18    223.57 o 
  -9   5  11      396.70      280.96    212.24 o 
  -8   5  11    13319.58    14223.46    355.26 o 
  -7   5  11      340.48      305.23    242.01 o 
  -6   5  11    41577.17    39992.73   1294.72 o 
  -5   5  11     7737.05     7407.50    362.31 o 
  -4   5  11    29583.19    28150.64    601.89 o 
  -3   5  11     3351.71     3390.60    297.07 o 
  -2   5  11     3762.20     4132.48    276.87 o 
  -1   5  11      583.71      570.54    172.56 o 
   0   5  11    18382.44    17344.79    356.62 o 
   1   5  11     1139.23     1199.75    165.11 o 
   2   5  11    10666.30     9520.19    241.90 o 
   3   5  11       12.29       -5.50    123.36 o 
   4   5  11       28.40       10.09    132.04 o 
   5   5  11      813.48      592.15    188.74 o 
   6   5  11     7364.77     7921.51    268.27 o 
   7   5  11        4.53       70.42    214.52 o 
   8   5  11    14211.97    15097.60    431.95 o 
   9   5  11       24.12      -50.06    187.48 o 
  10   5  11    11913.45    11474.80    260.38 o 
  11   5  11      140.95      100.90    231.87 o 
  12   5  11     2248.04     2300.91    313.03 o 
  13   5  11       18.94       98.36    261.26 o 
 -15   6  11       12.80       84.30    235.67 o 
 -14   6  11     2276.33     2778.54    288.37 o 
 -13   6  11     2336.56     2442.69    315.69 o 
 -12   6  11     1801.44     1692.08    192.00 o 
 -11   6  11      940.56      906.06    209.76 o 
 -10   6  11    12525.38    13119.74    330.03 o 
  -9   6  11     2994.24     3118.12    236.68 o 
  -8   6  11     7868.08     8002.40    303.80 o 
  -7   6  11     3724.28     4320.42    261.08 o 
  -6   6  11      420.34      234.86    137.50 o 
  -5   6  11    15742.25    15787.11    348.62 o 
  -4   6  11     7526.72     7565.42    327.10 o 
  -3   6  11     4364.00     3984.27    273.83 o 
  -2   6  11    29991.39    29837.16    719.98 o 
  -1   6  11     2947.84     2865.62    216.74 o 
   0   6  11    11338.22    10839.47    354.41 o 
   1   6  11     5114.33     4674.85    212.53 o 
   2   6  11    18348.07    17277.19    312.89 o 
   3   6  11       87.41      111.50    105.10 o 
   4   6  11    16358.31    15035.49    342.71 o 
   5   6  11     3362.56     3411.79    220.17 o 
   6   6  11     7300.01     7802.67    251.17 o 
   7   6  11    15991.09    17535.64    331.78 o 
   8   6  11      269.28       87.66    184.98 o 
   9   6  11    12467.90    12204.58    460.71 o 
  10   6  11     5226.21     5334.67    218.28 o 
  11   6  11     2423.79     2679.87    242.40 o 
  12   6  11     5266.04     5216.89    280.36 o 
  13   6  11     1269.63     1376.88    335.77 o 
 -15   7  11     4449.32     4455.39    316.00 o 
 -14   7  11      495.65      648.63    244.15 o 
 -13   7  11     1489.46     1441.25    249.44 o 
 -12   7  11     2272.00     2302.85    267.97 o 
 -11   7  11     3915.44     3562.34    239.28 o 
 -10   7  11     1397.24     1222.62    215.99 o 
  -9   7  11    10372.42    10346.23    296.91 o 
  -8   7  11     7279.46     7263.31    296.01 o 
  -7   7  11      187.37      146.74    227.56 o 
  -6   7  11    15125.77    17523.53    358.05 o 
  -5   7  11     1295.45     1177.33    172.06 o 
  -4   7  11    19074.17    17126.11    633.23 o 
  -3   7  11    27315.81    27092.92    820.68 o 
  -2   7  11      289.35      273.38    150.64 o 
  -1   7  11     5782.86     5308.83    232.77 o 
   0   7  11    19258.70    18471.26    673.55 o 
   1   7  11      624.97      540.68    153.14 o 
   2   7  11     5046.83     4382.31    188.50 o 
   3   7  11     5627.81     5210.79    183.01 o 
   4   7  11      159.94      142.97    198.56 o 
   5   7  11     2530.28     2475.21    192.69 o 
   6   7  11     4118.09     4291.02    206.89 o 
   7   7  11      916.65      820.86    190.48 o 
   8   7  11    14219.75    14811.97    277.31 o 
   9   7  11      544.69      459.43    183.44 o 
  10   7  11      578.21      671.67    201.10 o 
  11   7  11     7764.32     7639.91    258.42 o 
  12   7  11      101.68      -65.25    196.76 o 
  13   7  11     1064.59     1153.52    248.47 o 
 -15   8  11      679.01      363.51    306.88 o 
 -14   8  11      517.55      621.95    265.14 o 
 -13   8  11     2533.18     2761.49    284.70 o 
 -12   8  11      124.17      320.48    261.02 o 
 -11   8  11     1743.68     1503.87    188.63 o 
 -10   8  11     2762.60     2717.01    231.97 o 
  -9   8  11     1966.45     1960.40    223.70 o 
  -8   8  11     4795.21     4769.63    249.87 o 
  -7   8  11    15297.38    17119.35    341.28 o 
  -6   8  11      101.54      133.71    200.67 o 
  -5   8  11    40791.76    47228.61    794.56 o 
  -4   8  11     4412.37     4256.28    205.17 o 
  -3   8  11    25802.96    24677.54    407.87 o 
  -2   8  11     3000.28     2911.23    189.56 o 
  -1   8  11    10231.40    10054.61    305.74 o 
   0   8  11      933.97      973.68    149.61 o 
   1   8  11    19406.38    18373.53    331.81 o 
   2   8  11      546.69      420.35    128.41 o 
   3   8  11      287.96      203.36    207.26 o 
   4   8  11     6921.26     7129.24    270.69 o 
   5   8  11     5150.74     5324.36    212.71 o 
   6   8  11     1852.97     1767.13    192.55 o 
   7   8  11    31149.46    34942.59    492.24 o 
   8   8  11     1091.18     1159.89    170.06 o 
   9   8  11    17794.35    17608.50    287.63 o 
  10   8  11      763.29      831.46    222.47 o 
  11   8  11      100.20      316.86    207.72 o 
  12   8  11      555.07      664.09    210.88 o 
  13   8  11     1403.67     1363.49    315.17 o 
 -14   9  11      245.21      162.81    230.73 o 
 -13   9  11      784.69      978.83    268.68 o 
 -12   9  11      302.68      363.53    267.22 o 
 -11   9  11     4792.40     5002.59    264.97 o 
 -10   9  11      621.45      413.01    201.81 o 
  -9   9  11    16238.40    17769.59    488.16 o 
  -8   9  11      679.66      559.37    256.24 o 
  -7   9  11     3102.87     3347.75    231.94 o 
  -6   9  11     3824.13     3900.99    263.00 o 
  -5   9  11    18885.30    21453.91    423.33 o 
  -4   9  11      109.52      174.37    221.78 o 
  -3   9  11    31876.21    37066.18    443.08 o 
  -2   9  11      917.63      867.73    158.47 o 
  -1   9  11    17760.76    16372.08    354.99 o 
   0   9  11     1009.44      802.96    146.49 o 
   1   9  11     2727.68     3118.80    238.51 o 
   2   9  11      998.46     1289.93    215.63 o 
   3   9  11    11557.30    12906.91    271.30 o 
   4   9  11      176.15      270.26    193.76 o 
   5   9  11    11756.40    12364.31    282.08 o 
   6   9  11     3661.16     3360.96    204.75 o 
   7   9  11      550.41      265.64    185.59 o 
   8   9  11     2535.78     1924.57    199.58 o 
   9   9  11     4004.34     3831.63    217.79 o 
  10   9  11       35.58      350.17    223.92 o 
  11   9  11     3665.75     3943.10    225.39 o 
  12   9  11       42.80      312.45    209.31 o 
 -14  10  11       85.92       74.73    295.25 o 
 -13  10  11     2753.57     2525.02    244.72 o 
 -12  10  11       92.58      -33.62    222.55 o 
 -11  10  11     1710.85     1742.79    247.14 o 
 -10  10  11     1745.14     1558.51    253.85 o 
  -9  10  11       23.43      169.18    212.23 o 
  -8  10  11       14.39      -40.62    178.95 o 
  -7  10  11    18712.47    20263.41    640.03 o 
  -6  10  11        7.05     -195.79    227.86 o 
  -5  10  11    35639.03    40672.63    556.74 o 
  -4  10  11      432.82      406.35    240.51 o 
  -3  10  11     1232.89     1224.94    207.57 o 
  -2  10  11     4807.42     5327.12    275.03 o 
  -1  10  11     7744.34     8653.68    314.74 o 
   0  10  11     3170.70     3508.75    237.26 o 
   1  10  11     6975.93     7857.29    268.57 o 
   2  10  11     1036.93     1022.28    202.25 o 
   3  10  11     6256.80     6153.05    238.78 o 
   4  10  11       74.90       57.99    229.12 o 
   5  10  11     8688.67     9574.17    269.68 o 
   6  10  11     1454.17     1288.28    195.15 o 
   7  10  11    21324.58    22012.09    577.46 o 
   8  10  11       42.44     -225.73    207.04 o 
   9  10  11     9135.73     9251.81    303.17 o 
  10  10  11       31.19       86.24    207.25 o 
  11  10  11      354.53      207.64    190.92 o 
  12  10  11       25.69     -395.25    303.85 o 
 -13  11  11      425.47      596.31    239.43 o 
 -12  11  11     3324.57     3131.02    273.02 o 
 -11  11  11     3728.74     4087.21    292.84 o 
 -10  11  11     2473.61     2469.36    252.02 o 
  -9  11  11     6075.74     6054.89    276.75 o 
  -8  11  11      138.82      315.07    166.93 o 
  -7  11  11     3806.16     4242.03    238.49 o 
  -6  11  11     7028.03     7296.17    242.16 o 
  -5  11  11     5711.51     6199.62    221.69 o 
  -4  11  11      165.96      155.38    194.24 o 
  -3  11  11    15536.86    17311.22    470.07 o 
  -2  11  11     3164.71     3220.29    233.48 o 
  -1  11  11     5920.07     6322.85    272.01 o 
   0  11  11    16959.22    19716.01    352.36 o 
   1  11  11     3200.75     3265.26    236.31 o 
   2  11  11     3550.09     3655.59    236.91 o 
   3  11  11    11142.13    12399.31    311.34 o 
   4  11  11      542.24      352.38    184.71 o 
   5  11  11    11269.58    11603.27    378.56 o 
   6  11  11      140.09      360.82    190.94 o 
   7  11  11     1662.09     1123.80    175.10 o 
   8  11  11      264.00      575.29    222.12 o 
   9  11  11     2711.24     2780.28    234.56 o 
  10  11  11       71.44       22.12    202.42 o 
  11  11  11     7595.52     6646.45    261.82 o 
 -13  12  11     2958.71     3267.36    315.86 o 
 -12  12  11     1477.03     1072.46    253.05 o 
 -11  12  11      101.43       49.95    265.96 o 
 -10  12  11     4892.39     4781.91    258.60 o 
  -9  12  11     1694.11     1385.23    217.72 o 
  -8  12  11     6215.32     6105.74    236.01 o 
  -7  12  11    10941.45    10900.76    303.56 o 
  -6  12  11       67.89      178.05    203.38 o 
  -5  12  11     9816.57    10176.82    239.49 o 
  -4  12  11     6698.63     7395.71    261.11 o 
  -3  12  11     2333.15     2257.25    202.40 o 
  -2  12  11     3366.43     3503.60    219.63 o 
  -1  12  11     1346.89     1276.74    219.66 o 
   0  12  11     2868.80     2793.49    250.04 o 
   1  12  11     4122.53     3888.27    226.76 o 
   2  12  11       70.30       28.46    195.66 o 
   3  12  11       74.19        2.69    204.77 o 
   4  12  11    28624.06    31340.71    614.26 o 
   5  12  11     3143.94     2996.76    252.84 o 
   6  12  11     1762.91     1414.35    199.95 o 
   7  12  11     7581.50     7585.42    245.49 o 
   8  12  11      451.82      551.18    232.62 o 
   9  12  11     4491.87     4514.29    225.56 o 
  10  12  11     3492.96     3398.54    269.96 o 
  11  12  11      555.08      752.12    254.41 o 
 -12  13  11     9533.52     8987.60    379.78 o 
 -11  13  11     1404.42     1548.24    276.63 o 
 -10  13  11     2447.03     2806.85    314.48 o 
  -9  13  11     1104.36     1344.70    274.88 o 
  -8  13  11     2283.62     1990.38    193.97 o 
  -7  13  11      425.41      469.25    183.54 o 
  -6  13  11    15874.88    16938.16    393.46 o 
  -5  13  11      153.42      291.16    199.28 o 
  -4  13  11      807.62      545.20    195.40 o 
  -3  13  11     5157.88     4864.65    231.62 o 
  -2  13  11     2486.30     2267.15    208.75 o 
  -1  13  11     2445.56     2552.33    200.51 o 
   0  13  11    10470.67    10779.58    352.23 o 
   1  13  11       20.92       24.31    203.87 o 
   2  13  11    11750.97    12748.38    292.25 o 
   3  13  11      737.32      844.52    209.56 o 
   4  13  11     1020.85      668.25    186.44 o 
   5  13  11      286.07      446.90    223.79 o 
   6  13  11      750.45      946.39    194.11 o 
   7  13  11        0.23      249.10    220.92 o 
   8  13  11     2242.17     2532.59    262.80 o 
   9  13  11      326.23      110.45    245.46 o 
  10  13  11     1711.47     1369.71    278.06 o 
 -11  14  11       12.40     -330.39    240.76 o 
 -10  14  11     7374.76     7322.41    288.84 o 
  -9  14  11     1792.59     2177.49    236.42 o 
  -8  14  11     5530.88     5700.64    270.99 o 
  -7  14  11       63.57      -15.85    241.32 o 
  -6  14  11        6.75       47.05    193.19 o 
  -5  14  11        4.90      -38.81    191.26 o 
  -4  14  11     6655.41     6434.02    259.63 o 
  -3  14  11     2321.32     2387.49    220.89 o 
  -2  14  11    10130.24    10081.06    294.11 o 
  -1  14  11      897.41      691.68    196.04 o 
   0  14  11     4116.05     3880.47    242.36 o 
   1  14  11        9.28      126.91    189.39 o 
   2  14  11     4735.80     4710.77    247.41 o 
   3  14  11     5782.11     5761.23    249.35 o 
   4  14  11    11050.64    10692.64    271.90 o 
   5  14  11       36.97       19.26    243.46 o 
   6  14  11     3025.84     3481.84    390.64 o 
   7  14  11      823.36      528.76    236.27 o 
   8  14  11      287.88      238.94    232.36 o 
   9  14  11       71.26       44.65    255.53 o 
 -11  15  11     1760.38     1453.20    311.94 o 
 -10  15  11     1366.09     1395.11    251.41 o 
  -9  15  11     2299.20     2080.09    209.17 o 
  -8  15  11     3148.51     3573.62    272.43 o 
  -7  15  11      969.07      989.33    231.00 o 
  -6  15  11     3395.28     3500.26    268.66 o 
  -5  15  11     1176.24      983.04    170.28 o 
  -4  15  11     5207.96     4722.62    211.75 o 
  -3  15  11     3159.30     2887.35    227.06 o 
  -2  15  11     1179.19      892.88    181.12 o 
  -1  15  11      133.04      234.12    187.74 o 
   0  15  11    18429.16    19955.74    429.36 o 
   1  15  11       24.86     -134.50    192.63 o 
   2  15  11    11417.54    11410.94    307.06 o 
   3  15  11      448.49      564.88    229.51 o 
   4  15  11      595.49      268.38    235.49 o 
   5  15  11      591.69      670.51    233.72 o 
   6  15  11     2694.24     2336.14    248.88 o 
   7  15  11       77.85      -73.94    219.82 o 
   8  15  11     4334.82     3952.30    318.38 o 
   9  15  11       78.78      115.18    256.13 o 
 -10  16  11     6055.49     6083.87    321.99 o 
  -9  16  11       79.78       66.41    237.61 o 
  -8  16  11     2380.43     2598.19    213.13 o 
  -7  16  11      298.80      315.03    205.78 o 
  -6  16  11        5.87      -95.22    256.41 o 
  -5  16  11      640.08      895.52    209.99 o 
  -4  16  11     1554.89     1837.27    239.83 o 
  -3  16  11     1680.54     1450.66    259.63 o 
  -2  16  11    11261.73    13210.32    292.72 o 
  -1  16  11     4287.77     3969.11    236.94 o 
   0  16  11      111.86      187.04    243.68 o 
   1  16  11    14842.21    15551.08    320.90 o 
   2  16  11     3678.53     4112.98    279.33 o 
   3  16  11     4181.49     4226.65    277.73 o 
   4  16  11     2441.78     2059.51    252.77 o 
   5  16  11       90.40       84.06    223.42 o 
   6  16  11     2972.37     2509.44    246.63 o 
   7  16  11     2312.42     2289.78    373.64 o 
   8  16  11        7.86       -7.20    260.43 o 
  -9  17  11     8571.83     8638.88    288.12 o 
  -8  17  11      170.46      -18.53    233.35 o 
  -7  17  11      357.87      238.10    191.25 o 
  -6  17  11      841.37     1059.93    238.07 o 
  -5  17  11       39.54       99.15    191.06 o 
  -4  17  11      840.85     1077.98    201.95 o 
  -3  17  11     7043.44     7698.75    320.80 o 
  -2  17  11       14.66      -59.07    247.30 o 
  -1  17  11     7049.98     7225.33    298.83 o 
   0  17  11     6255.15     6497.96    299.96 o 
   1  17  11     1827.36     1810.52    262.85 o 
   2  17  11     6035.79     6075.03    318.27 o 
   3  17  11     2462.70     2885.92    280.32 o 
   4  17  11     1116.43     1294.38    237.35 o 
   5  17  11     5724.46     5313.89    277.74 o 
   6  17  11      973.24      812.39    244.13 o 
   7  17  11     2661.49     2539.77    295.97 o 
  -7  18  11     2476.76     2463.01    230.71 o 
  -6  18  11       56.04      -19.53    213.73 o 
  -5  18  11     3750.19     3129.56    245.40 o 
  -4  18  11     3414.52     2958.33    249.34 o 
  -3  18  11       12.37       61.28    208.84 o 
  -2  18  11       28.11      -21.69    221.19 o 
  -1  18  11     4961.60     4893.22    279.03 o 
   0  18  11      107.10      167.05    199.60 o 
   1  18  11    12190.18    12418.75    337.81 o 
   2  18  11      164.10      277.04    225.99 o 
   3  18  11     5017.47     3989.98    268.64 o 
   4  18  11     1277.33     1448.93    274.66 o 
   5  18  11      203.09      -87.36    282.35 o 
  -6  19  11      112.10     -214.75    302.88 o 
  -5  19  11     2113.65     1839.84    250.95 o 
  -4  19  11      793.63      713.35    212.03 o 
  -3  19  11     6164.16     5553.75    280.96 o 
  -2  19  11      346.22      392.73    237.98 o 
  -1  19  11     4245.39     4161.66    291.85 o 
   0  19  11      198.44      -59.28    223.23 o 
   1  19  11       25.31      -19.11    216.01 o 
   2  19  11      795.93     1333.77    227.37 o 
   3  19  11     4291.34     4630.30    322.42 o 
   4  19  11      230.08      391.23    330.42 o 
  -3  20  11     1023.65      793.77    301.01 o 
  -2  20  11      489.01      359.16    255.48 o 
  -1  20  11     2121.61     2809.63    383.94 o 
   0  20  11      396.68      467.81    295.02 o 
   1  20  11     3424.29     3667.13    377.39 o 
 -14   0  12     1976.85     2273.03    327.10 o 
 -12   0  12      474.27      592.77    258.53 o 
 -10   0  12    29725.99    30032.79    624.84 o 
  -8   0  12    29112.57    30842.28    754.44 o 
  -6   0  12     5206.87     4402.68    446.36 o 
  -4   0  12    16700.67    15684.19   1144.45 o 
  -2   0  12    13814.70    13125.10    732.58 o 
   0   0  12      691.73      481.48    221.65 o 
   2   0  12     1463.29     1433.14    232.57 o 
   4   0  12    44511.42    41259.29    637.77 o 
   6   0  12    12550.78    13774.66    474.75 o 
   8   0  12      110.74      217.40    298.28 o 
  10   0  12     2206.29     1678.36    296.44 o 
  12   0  12     5203.89     4191.94    475.46 o 
 -15   1  12      198.19      -19.98    203.64 o 
 -14   1  12     5803.91     5759.31    225.48 o 
 -13   1  12      184.24      592.07    242.14 o 
 -12   1  12    17638.43    16475.20    301.66 o 
 -11   1  12      421.65      444.93    195.07 o 
 -10   1  12     2325.66     2369.02    217.01 o 
  -9   1  12      451.84      424.47    239.56 o 
  -8   1  12     1294.40     1345.70    253.73 o 
  -7   1  12     3221.11     3040.06    318.75 o 
  -6   1  12    21447.39    19688.34    542.75 o 
  -5   1  12      186.65      109.53    300.81 o 
  -4   1  12    17323.74    16000.95    668.14 o 
  -3   1  12     1417.88      942.68    234.21 o 
  -2   1  12     1482.24     1439.87    281.43 o 
  -1   1  12      382.18      371.88    188.22 o 
   0   1  12    33372.50    31687.82    631.90 o 
   1   1  12      549.65      431.68    171.34 o 
   2   1  12    61006.64    56712.89    939.72 o 
   3   1  12       94.05       90.31    135.52 o 
   4   1  12    16805.24    14896.56    289.53 o 
   5   1  12     9773.54    10919.83    381.58 o 
   6   1  12    23088.69    24750.80    358.04 o 
   7   1  12     1683.73     1603.60    244.77 o 
   8   1  12    14718.96    15974.63    306.46 o 
   9   1  12      533.29      800.92    220.83 o 
  10   1  12     1009.71      751.62    191.07 o 
  11   1  12      679.53     1372.59    285.08 o 
  12   1  12     1149.56     1169.36    271.98 o 
  13   1  12      901.58     1151.59    226.30 o 
 -15   2  12     1281.38     1230.94    250.33 o 
 -14   2  12     2444.10     2488.64    231.59 o 
 -13   2  12     5006.07     4869.67    244.56 o 
 -12   2  12      921.43      666.35    195.58 o 
 -11   2  12     3529.80     3525.92    238.28 o 
 -10   2  12    21261.49    22429.53    381.19 o 
  -9   2  12     1110.83     1083.63    226.93 o 
  -8   2  12    20491.41    22582.39    472.35 o 
  -7   2  12     1843.02     2042.20    317.34 o 
  -6   2  12       48.25      127.38    244.13 o 
  -5   2  12    14481.94    13121.29    525.48 o 
  -4   2  12     3280.26     3615.82    282.08 o 
  -3   2  12     1236.79     1313.07    222.81 o 
  -2   2  12     8710.93     8024.19    421.03 o 
  -1   2  12     7144.87     6690.06    315.27 o 
   0   2  12     5238.18     4624.58    241.57 o 
   1   2  12      348.92      294.86    151.86 o 
   2   2  12     9280.86     8920.72    271.46 o 
   3   2  12    13306.31    12796.84    293.05 o 
   4   2  12     8111.83     7405.16    223.39 o 
   5   2  12      755.32      664.91    217.15 o 
   6   2  12    13449.56    14447.86    432.07 o 
   7   2  12    11210.63    12226.89    290.72 o 
   8   2  12     1670.16     1741.62    237.78 o 
   9   2  12     1578.69     1448.93    230.90 o 
  10   2  12     4752.75     4012.89    221.36 o 
  11   2  12      556.32      783.56    216.47 o 
  12   2  12     2719.56     2962.83    244.05 o 
  13   2  12      113.25      342.39    200.19 o 
 -15   3  12     6448.52     5924.31    270.33 o 
 -14   3  12     2031.08     2108.47    257.96 o 
 -13   3  12       23.71       20.46    226.26 o 
 -12   3  12     4056.89     3588.17    236.75 o 
 -11   3  12     4239.05     3951.21    243.41 o 
 -10   3  12     3419.24     3590.89    238.64 o 
  -9   3  12     8292.03     8566.82    290.62 o 
  -8   3  12     4386.27     4486.37    294.02 o 
  -7   3  12     8265.58     8055.25    396.42 o 
  -6   3  12     2953.38     2402.53    266.39 o 
  -5   3  12     3692.19     3258.55    286.41 o 
  -4   3  12     2529.45     2115.99    233.14 o 
  -3   3  12    26276.00    25461.93   1611.56 o 
  -2   3  12      244.31      115.81    182.57 o 
  -1   3  12    12601.49    11937.62    424.03 o 
   0   3  12    21181.73    20830.01    386.68 o 
   1   3  12     1890.11     1674.23    193.85 o 
   2   3  12    13708.91    12621.02    294.20 o 
   3   3  12     9015.15     8311.07    233.45 o 
   4   3  12      463.63      251.80    127.33 o 
   5   3  12    17677.81    18196.99    342.00 o 
   6   3  12      389.79      226.15    213.64 o 
   7   3  12     1670.89     1713.47    226.81 o 
   8   3  12     1843.93     1715.59    190.96 o 
   9   3  12     3533.13     3204.13    228.17 o 
  10   3  12     1621.69     1024.10    200.10 o 
  11   3  12     4409.39     4857.24    303.98 o 
  12   3  12     1670.25     1771.34    234.95 o 
  13   3  12     1726.41     1373.14    238.61 o 
 -15   4  12      109.61       11.90    252.12 o 
 -14   4  12      616.63      691.49    236.21 o 
 -13   4  12    10065.47    10665.52    311.01 o 
 -12   4  12      683.58      696.58    199.64 o 
 -11   4  12    12211.74    11898.91    294.08 o 
 -10   4  12      283.34      338.89    191.04 o 
  -9   4  12      208.72       90.94    208.37 o 
  -8   4  12     5728.62     6165.82    301.74 o 
  -7   4  12    31613.43    34141.03    596.84 o 
  -6   4  12      835.68      829.32    278.25 o 
  -5   4  12    19008.91    18373.93    415.16 o 
  -4   4  12        6.06       19.07    161.01 o 
  -3   4  12     2521.98     2373.96    277.57 o 
  -2   4  12      687.44      524.70    236.65 o 
  -1   4  12     5603.48     5696.87    329.99 o 
   0   4  12       49.83      108.38    135.56 o 
   1   4  12    33662.05    30467.81    772.53 o 
   2   4  12     5635.34     4996.04    211.07 o 
   3   4  12      592.41      500.79    137.04 o 
   4   4  12     2701.64     2480.58    258.56 o 
   5   4  12      794.61      637.66    238.17 o 
   6   4  12     4414.48     4332.52    217.55 o 
   7   4  12     3981.14     4022.16    221.73 o 
   8   4  12      758.59      790.18    205.83 o 
   9   4  12    11749.33    11311.68    260.43 o 
  10   4  12      448.88      352.65    233.56 o 
  11   4  12      875.55     1066.18    278.85 o 
  12   4  12     1046.40     1496.82    246.44 o 
  13   4  12     1273.64     1602.72    284.77 o 
 -15   5  12     8755.17     9326.92    438.68 o 
 -14   5  12      402.31      170.32    268.54 o 
 -13   5  12       99.39      195.67    300.81 o 
 -12   5  12      103.19        5.11    246.15 o 
 -11   5  12     3948.56     3357.03    247.32 o 
 -10   5  12        0.41       10.35    217.64 o 
  -9   5  12    17330.70    18115.88    377.74 o 
  -8   5  12      902.83      949.49    233.81 o 
  -7   5  12     4071.14     4025.91    323.63 o 
  -6   5  12     2760.40     3158.48    275.49 o 
  -5   5  12      349.45      317.77    156.42 o 
  -4   5  12      378.86      342.37    169.52 o 
  -3   5  12    14890.44    14336.96    418.83 o 
  -2   5  12     2063.57     2232.54    270.67 o 
  -1   5  12    40637.11    39005.93    707.35 o 
   0   5  12        1.38       40.93    147.12 o 
   1   5  12      105.89       62.51    148.15 o 
   2   5  12     1768.84     1567.16    149.22 o 
   3   5  12    15278.85    13913.58    257.36 o 
   4   5  12      474.95      423.82    218.85 o 
   5   5  12    11161.56    11939.87    311.91 o 
   6   5  12     1357.95     1377.07    206.67 o 
   7   5  12     3509.53     3143.73    217.79 o 
   8   5  12      238.52      486.14    203.61 o 
   9   5  12      931.19      925.31    217.88 o 
  10   5  12       46.42      -65.60    255.83 o 
  11   5  12    11871.27    12830.88    308.49 o 
  12   5  12       24.48     -270.57    207.10 o 
  13   5  12     2851.10     3464.34    527.08 o 
 -15   6  12      168.33      331.28    329.38 o 
 -14   6  12     2944.75     2536.87    272.21 o 
 -13   6  12    13113.71    13368.18    482.71 o 
 -12   6  12       15.51       89.74    295.32 o 
 -11   6  12    11370.71    10182.05    457.48 o 
 -10   6  12     1851.41     1978.53    235.92 o 
  -9   6  12       39.73      -55.30    202.95 o 
  -8   6  12     5710.40     6110.54    327.00 o 
  -7   6  12    10159.35    10433.77    329.97 o 
  -6   6  12     7429.10     7657.05    292.84 o 
  -5   6  12    24625.39    28657.04    494.64 o 
  -4   6  12     2223.43     2077.12    238.28 o 
  -3   6  12     1645.09     1312.52    200.02 o 
  -2   6  12     7860.17     8016.30    323.83 o 
  -1   6  12     9936.11     9742.81    315.16 o 
   0   6  12     6028.74     5422.81    243.70 o 
   1   6  12    18243.38    17020.72    425.59 o 
   2   6  12     6295.01     5768.06    210.48 o 
   3   6  12     3004.39     3298.13    234.29 o 
   4   6  12       61.40       73.53    191.37 o 
   5   6  12     1250.95     1022.18    196.55 o 
   6   6  12      163.40      158.17    176.81 o 
   7   6  12     3424.35     3457.31    256.33 o 
   8   6  12      728.38      565.70    191.34 o 
   9   6  12     8356.63     7774.42    254.80 o 
  10   6  12     1294.41     1577.04    225.70 o 
  11   6  12     1490.04     1583.54    223.59 o 
  12   6  12     3190.01     2508.22    261.33 o 
 -14   7  12     4070.39     3904.65    275.69 o 
 -13   7  12      354.85      568.67    268.03 o 
 -12   7  12     3702.50     3537.28    279.20 o 
 -11   7  12     2256.35     2069.04    239.16 o 
 -10   7  12     2125.84     1792.95    260.54 o 
  -9   7  12     2087.66     2129.42    268.41 o 
  -8   7  12     2328.40     2225.52    264.87 o 
  -7   7  12     4990.23     5240.20    300.64 o 
  -6   7  12     1643.00     1744.38    251.49 o 
  -5   7  12      209.11      209.76    304.60 o 
  -4   7  12    15751.93    19214.23    514.05 o 
  -3   7  12    16287.86    16234.60    421.02 o 
  -2   7  12      770.92      500.39    235.55 o 
  -1   7  12     7512.22     6717.99    245.17 o 
   0   7  12    12767.12    12252.31    284.39 o 
   1   7  12      246.77      233.99    144.67 o 
   2   7  12    17620.37    19240.72    359.86 o 
   3   7  12     1630.05     1712.70    210.45 o 
   4   7  12      558.79      410.75    190.36 o 
   5   7  12    13268.06    13962.82    366.61 o 
   6   7  12      711.09      684.73    192.99 o 
   7   7  12      677.01      455.63    181.46 o 
   8   7  12    13238.40    12977.20    256.89 o 
   9   7  12     2078.78     1681.68    206.90 o 
  10   7  12     6617.26     6753.32    237.14 o 
  11   7  12     2562.37     2746.88    220.77 o 
  12   7  12      489.77      433.27    208.24 o 
 -14   8  12     7392.86     6706.34    307.89 o 
 -13   8  12      470.05      696.11    262.35 o 
 -12   8  12      443.63      681.25    246.10 o 
 -11   8  12     2693.17     2844.22    266.14 o 
 -10   8  12    11956.05    10976.70    333.37 o 
  -9   8  12       95.18      108.92    198.39 o 
  -8   8  12     6170.43     6517.38    295.73 o 
  -7   8  12     1879.30     2028.21    239.18 o 
  -6   8  12     1094.32      914.73    206.03 o 
  -5   8  12    14202.62    15221.58    785.20 o 
  -4   8  12    27029.92    32218.38   2462.63 o 
  -3   8  12     2231.06     2357.24    292.51 o 
  -2   8  12    36419.11    41979.85   1288.51 o 
  -1   8  12     4561.52     4786.74    290.69 o 
   0   8  12     1147.62      969.78    237.76 o 
   1   8  12      462.24      570.69    257.83 o 
   2   8  12     1272.60     1231.74    219.18 o 
   3   8  12     4428.22     5107.12    225.16 o 
   4   8  12     7062.75     7080.75    237.30 o 
   5   8  12     1646.17     1341.19    194.59 o 
   6   8  12     6595.83     6261.26    212.25 o 
   7   8  12     3026.12     2831.77    217.02 o 
   8   8  12      132.97      172.41    179.60 o 
   9   8  12      537.54      582.31    232.43 o 
  10   8  12     2734.85     2934.15    226.70 o 
  11   8  12      287.74      421.46    211.89 o 
  12   8  12     6335.46     6478.57    274.70 o 
 -14   9  12     2258.53     2434.92    318.31 o 
 -13   9  12        5.07      194.92    230.98 o 
 -12   9  12     7284.19     7438.99    324.94 o 
 -11   9  12      189.34      602.84    246.63 o 
 -10   9  12     2723.49     2292.53    226.08 o 
  -9   9  12        8.19      139.17    226.55 o 
  -8   9  12     2065.09     1787.74    277.83 o 
  -7   9  12      887.90      832.10    219.73 o 
  -6   9  12    29846.18    33354.20    478.12 o 
  -5   9  12     7248.98     8231.87    293.22 o 
  -4   9  12    22590.16    25745.89    573.17 o 
  -3   9  12      788.76      646.98    222.92 o 
  -2   9  12     1996.31     2204.63    298.94 o 
  -1   9  12       19.06        6.50    205.86 o 
   0   9  12    14929.04    16912.73    395.01 o 
   1   9  12        1.29       55.83    206.21 o 
   2   9  12    14750.45    15981.79    333.15 o 
   3   9  12       71.60      184.34    205.67 o 
   4   9  12     5887.35     5803.06    242.31 o 
   5   9  12      163.45      298.74    173.87 o 
   6   9  12     9561.15     9640.83    336.22 o 
   7   9  12        1.48      151.90    164.51 o 
   8   9  12    18849.21    18611.08    300.97 o 
   9   9  12      142.72      419.04    212.44 o 
  10   9  12     5240.33     5131.77    245.59 o 
  11   9  12      215.79       41.32    225.38 o 
  12   9  12      336.97      633.46    256.49 o 
 -13  10  12      873.08      856.35    226.60 o 
 -12  10  12       81.13      327.45    259.17 o 
 -11  10  12      274.65      595.01    239.25 o 
 -10  10  12     7550.93     8398.55    364.01 o 
  -9  10  12      239.53      379.87    201.64 o 
  -8  10  12    15515.23    16272.80    294.87 o 
  -7  10  12      986.95      934.69    214.54 o 
  -6  10  12      189.96      211.96    236.96 o 
  -5  10  12     1124.22     1040.09    230.63 o 
  -4  10  12    16486.39    18696.82    617.31 o 
  -3  10  12       55.30        5.53    234.16 o 
  -2  10  12    22724.97    25483.10    395.92 o 
  -1  10  12      716.47      729.05    232.28 o 
   0  10  12     6211.54     6999.57    281.80 o 
   1  10  12      547.76      420.98    210.09 o 
   2  10  12       42.01      107.98    226.15 o 
   3  10  12      240.84      124.97    211.33 o 
   4  10  12    14940.07    15567.11    298.22 o 
   5  10  12      419.00      280.15    207.79 o 
   6  10  12     7227.00     7015.42    227.40 o 
   7  10  12      157.93      135.16    185.15 o 
   8  10  12      222.67      161.43    235.50 o 
   9  10  12       39.03      239.38    221.99 o 
  10  10  12     6208.55     5804.32    247.78 o 
  11  10  12     1255.73     1310.31    213.32 o 
 -13  11  12       45.70     -158.68    323.33 o 
 -12  11  12     3412.84     2887.24    253.97 o 
 -11  11  12     2388.76     2136.35    290.01 o 
 -10  11  12     6016.39     6791.12    299.48 o 
  -9  11  12      903.83      812.96    246.61 o 
  -8  11  12     2675.84     2233.61    208.52 o 
  -7  11  12     1848.32     1701.31    209.68 o 
  -6  11  12    19083.35    20576.45    349.59 o 
  -5  11  12      703.63      593.06    171.99 o 
  -4  11  12     7272.14     7941.72    291.97 o 
  -3  11  12     1054.47      946.12    262.12 o 
  -2  11  12       56.08       77.91    253.06 o 
  -1  11  12      470.75      389.83    207.88 o 
   0  11  12     9325.78     9701.71    288.97 o 
   1  11  12     4774.03     4910.63    358.61 o 
   2  11  12     9640.16    10395.71    303.66 o 
   3  11  12     1734.57     1425.70    220.19 o 
   4  11  12      320.40      407.65    203.91 o 
   5  11  12    10647.46    10130.13    261.56 o 
   6  11  12     3947.60     3434.86    253.56 o 
   7  11  12      468.85      474.60    276.24 o 
   8  11  12    11994.26    13705.65    301.39 o 
   9  11  12     1146.01     1330.64    239.34 o 
  10  11  12     1952.48     1661.98    241.52 o 
  11  11  12     1127.46     1072.47    261.91 o 
 -12  12  12       13.71       -8.78    256.30 o 
 -11  12  12     7155.64     7228.01    350.95 o 
 -10  12  12     1422.75     1388.51    256.78 o 
  -9  12  12      333.21      320.24    246.57 o 
  -8  12  12     5310.03     4748.75    222.10 o 
  -7  12  12     9778.58     9036.79    319.87 o 
  -6  12  12      158.21      237.29    187.48 o 
  -5  12  12    14783.56    15224.77    360.24 o 
  -4  12  12     3260.59     3142.87    235.22 o 
  -3  12  12       41.21       25.85    199.21 o 
  -2  12  12     6260.69     6955.15    269.85 o 
  -1  12  12     1862.58     1610.63    220.13 o 
   0  12  12     8377.95     8841.77    294.17 o 
   1  12  12     4522.62     4580.98    239.82 o 
   2  12  12      507.98      338.62    224.34 o 
   3  12  12     4312.14     4063.99    225.85 o 
   4  12  12     3767.84     3608.99    251.29 o 
   5  12  12      138.29       16.97    202.82 o 
   6  12  12     2399.45     2583.24    251.31 o 
   7  12  12     3049.85     2917.50    256.42 o 
   8  12  12       24.14      -96.94    239.31 o 
   9  12  12     4525.94     3346.45    344.01 o 
  10  12  12     3757.63     3226.05    232.97 o 
 -12  13  12     1275.53     1655.19    305.38 o 
 -11  13  12     1127.00     1057.91    268.65 o 
 -10  13  12       86.46      100.29    215.99 o 
  -9  13  12     8246.69     8622.31    303.67 o 
  -8  13  12     1132.74     1288.69    223.42 o 
  -7  13  12     2762.88     2718.66    225.16 o 
  -6  13  12      595.75      497.40    160.73 o 
  -5  13  12     1614.25     1294.87    186.46 o 
  -4  13  12     1429.76     1303.65    218.73 o 
  -3  13  12     3933.88     4116.61    221.87 o 
  -2  13  12      397.04      457.88    210.65 o 
  -1  13  12    12746.42    13687.09    387.95 o 
   0  13  12     1986.13     1819.17    207.77 o 
   1  13  12      181.94      318.20    188.34 o 
   2  13  12      294.13      315.82    204.98 o 
   3  13  12     6780.55     6367.03    262.97 o 
   4  13  12      114.72       62.12    242.57 o 
   5  13  12     8690.77     9456.86    295.51 o 
   6  13  12     1126.33     1198.27    236.68 o 
   7  13  12     3016.11     2852.38    251.40 o 
   8  13  12      139.18      122.48    223.31 o 
   9  13  12     1750.94     1477.83    264.11 o 
 -11  14  12     6253.12     6760.16    355.36 o 
 -10  14  12       85.64       36.34    231.97 o 
  -9  14  12       14.08       72.27    256.92 o 
  -8  14  12     2756.45     2590.84    286.53 o 
  -7  14  12     9271.36     9806.61    290.65 o 
  -6  14  12      202.68      491.16    241.80 o 
  -5  14  12    11494.32    11844.67    256.26 o 
  -4  14  12     1575.62     1304.89    196.67 o 
  -3  14  12     1318.77     1197.92    200.28 o 
  -2  14  12      680.53      482.58    226.29 o 
  -1  14  12     5224.53     4769.00    246.85 o 
   0  14  12     1876.64     1820.27    219.01 o 
   1  14  12    15194.44    15104.15    587.90 o 
   2  14  12      220.01      274.05    199.66 o 
   3  14  12     3654.38     3774.69    252.16 o 
   4  14  12      177.86      419.23    247.93 o 
   5  14  12      229.99       62.34    230.94 o 
   6  14  12        8.50      341.59    266.68 o 
   7  14  12     4834.60     4814.33    313.31 o 
   8  14  12      366.61      182.84    212.26 o 
   9  14  12     5119.06     5035.66    368.20 o 
 -10  15  12      400.43      757.75    321.29 o 
  -9  15  12     5391.40     5317.46    266.96 o 
  -8  15  12       21.03     -208.74    219.83 o 
  -7  15  12     1248.50     1482.37    249.35 o 
  -6  15  12     1186.61     1263.52    272.30 o 
  -5  15  12      307.10      407.41    209.65 o 
  -4  15  12      239.15      327.41    213.67 o 
  -3  15  12    11584.73    12044.51    328.32 o 
  -2  15  12      485.26      652.45    220.12 o 
  -1  15  12     9000.69     9238.98    277.76 o 
   0  15  12     2056.67     1590.93    219.01 o 
   1  15  12      361.88      256.30    231.01 o 
   2  15  12     3514.07     3685.74    247.98 o 
   3  15  12     7995.37     8115.17    288.51 o 
   4  15  12      388.70      689.05    226.85 o 
   5  15  12     8180.18     7976.11    403.94 o 
   6  15  12      350.76      146.19    230.02 o 
   7  15  12      796.61      716.94    323.68 o 
   8  15  12      929.91     1062.26    286.88 o 
  -9  16  12       69.26      -53.72    319.38 o 
  -8  16  12     4837.38     4003.98    246.17 o 
  -7  16  12      585.03      503.72    222.62 o 
  -6  16  12      200.04       63.33    214.07 o 
  -5  16  12     4364.00     4275.80    214.71 o 
  -4  16  12     1955.32     1872.38    232.85 o 
  -3  16  12     3017.45     3540.10    241.97 o 
  -2  16  12     4630.57     4543.18    245.77 o 
  -1  16  12      801.96     1102.47    256.00 o 
   0  16  12      294.84      516.05    249.26 o 
   1  16  12     6861.43     7073.78    311.12 o 
   2  16  12     2587.33     2511.06    256.93 o 
   3  16  12     5183.20     5581.55    308.88 o 
   4  16  12     1748.96     2351.53    278.47 o 
   5  16  12      119.54      -33.08    406.87 o 
   6  16  12     1752.16     1602.88    344.79 o 
   7  16  12     5430.50     5937.48    343.75 o 
  -8  17  12      461.34      357.00    289.61 o 
  -7  17  12     1088.92     1247.07    211.40 o 
  -6  17  12      410.43      115.61    203.57 o 
  -5  17  12      209.87       39.77    203.07 o 
  -4  17  12     7929.07     7534.34    323.44 o 
  -3  17  12     3597.62     3697.33    257.21 o 
  -2  17  12        3.85      -68.59    240.00 o 
  -1  17  12      506.28      918.70    267.99 o 
   0  17  12     6620.75     6294.32    284.52 o 
   1  17  12      215.40      266.94    247.17 o 
   2  17  12     9909.84     9708.82    306.22 o 
   3  17  12     1559.95     1521.02    239.53 o 
   4  17  12      969.65      904.31    253.12 o 
   5  17  12     1983.26     1634.87    238.32 o 
   6  17  12     1189.53     1277.35    266.99 o 
  -6  18  12     1705.35     1957.87    291.11 o 
  -5  18  12      126.37      200.51    191.08 o 
  -4  18  12     1956.34     1801.66    251.29 o 
  -3  18  12      368.07      568.10    194.66 o 
  -2  18  12     9316.25     8630.51    271.37 o 
  -1  18  12       23.07      -78.02    289.62 o 
   0  18  12     1811.45     1969.46    304.43 o 
   1  18  12     1123.07     1331.45    235.03 o 
   2  18  12     2140.58     2210.71    242.46 o 
   3  18  12     1219.02     1391.42    254.09 o 
   4  18  12     7039.39     7518.87    331.42 o 
  -4  19  12     1525.29     1391.96    291.41 o 
  -3  19  12      212.91      157.68    236.06 o 
  -2  19  12      109.16      282.58    247.04 o 
  -1  19  12      100.96       12.00    262.51 o 
   0  19  12     5738.58     5682.33    335.00 o 
   1  19  12      173.28       63.69    294.47 o 
   2  19  12    10107.73    10413.62    617.25 o 
 -15   0  13     1153.78     1659.58    431.62 o 
 -13   0  13     4534.59     4541.51    428.08 o 
 -11   0  13     3863.17     3603.17    405.12 o 
  -9   0  13     1122.29     1116.11    386.46 o 
  -7   0  13    16327.13    17338.39    708.64 o 
  -1   0  13     1392.62     1112.01    288.43 o 
   1   0  13    13368.07    12585.76    458.49 o 
   3   0  13    20669.66    20418.52   1001.70 o 
   5   0  13      248.73      359.76    312.75 o 
   7   0  13    16188.44    17471.63    581.02 o 
   9   0  13    20512.83    17944.16    486.41 o 
  11   0  13      767.60     1007.98    592.38 o 
  13   0  13      863.68     1331.10    426.45 o 
 -15   1  13     7336.56     8150.69    374.79 o 
 -14   1  13      652.51      608.59    226.10 o 
 -13   1  13      790.88      796.25    214.91 o 
 -12   1  13      677.39      920.99    272.56 o 
 -11   1  13     3435.55     2967.16    246.57 o 
 -10   1  13      530.49      370.93    234.97 o 
  -9   1  13    34722.63    34994.56    674.71 o 
  -8   1  13       10.20       54.53    240.92 o 
  -7   1  13    27739.50    28473.43    723.96 o 
  -6   1  13     3243.25     3148.27    457.86 o 
  -5   1  13        7.78       17.16    268.16 o 
  -4   1  13     1345.55     1287.97    350.91 o 
  -3   1  13    15073.47    13979.28    544.11 o 
  -2   1  13     2158.04     1868.58    303.59 o 
  -1   1  13     3086.44     3012.80    260.65 o 
   0   1  13      215.09      161.61    165.46 o 
   1   1  13       26.57        2.32    129.90 o 
   2   1  13     2027.25     1905.00    175.55 o 
   3   1  13    12908.89    13057.05    536.59 o 
   4   1  13     1148.92     1018.82    208.77 o 
   5   1  13    32108.33    35085.89    406.55 o 
   6   1  13      778.13      721.06    232.91 o 
   7   1  13     9743.48     9229.47    361.46 o 
   8   1  13       99.35       71.14    203.54 o 
   9   1  13      259.09      372.21    179.12 o 
  10   1  13     1983.62     2248.10    418.07 o 
  11   1  13     2747.72     2814.36    228.60 o 
  12   1  13       15.97      213.47    234.33 o 
  13   1  13     1820.67     2531.09    338.65 o 
 -15   2  13       48.57      -74.95    246.94 o 
 -14   2  13      152.90      179.98    260.62 o 
 -13   2  13     2661.81     2379.97    261.52 o 
 -12   2  13      126.63      180.78    221.39 o 
 -11   2  13     2726.96     2403.81    232.39 o 
 -10   2  13     2388.32     2286.79    277.13 o 
  -9   2  13      251.62      215.55    253.38 o 
  -8   2  13     6876.42     7027.67    362.35 o 
  -7   2  13    10174.77    11162.31   1008.87 o 
  -6   2  13      966.12      959.98    398.66 o 
  -5   2  13    28897.24    25325.46    757.99 o 
  -4   2  13     7443.42     6799.23    345.59 o 
  -3   2  13    20560.75    18412.62    525.91 o 
  -2   2  13     5192.30     4734.63    354.18 o 
  -1   2  13     1620.66     1522.41    221.14 o 
   0   2  13     8829.62     8021.42    295.17 o 
   1   2  13    14386.20    13266.35    328.00 o 
   2   2  13      698.78      528.53    154.86 o 
   3   2  13     7235.15     7789.59    300.15 o 
   4   2  13     5509.42     5694.45    245.30 o 
   5   2  13      737.69      449.58    206.52 o 
   6   2  13    12459.50    12347.30    447.96 o 
   7   2  13     8788.51     8772.42    273.77 o 
   8   2  13       10.35      -76.03    231.60 o 
   9   2  13     8700.55     8368.67    258.52 o 
  10   2  13     3260.07     3463.65    239.77 o 
  11   2  13      868.48     1094.99    270.90 o 
  12   2  13     2596.22     2550.20    246.18 o 
 -15   3  13      699.75      552.55    252.64 o 
 -14   3  13     2971.22     2587.86    224.67 o 
 -13   3  13     1563.81     1443.24    225.07 o 
 -12   3  13    11651.38    12142.86    360.54 o 
 -11   3  13     2026.19     1777.28    238.02 o 
 -10   3  13     3466.72     3336.97    266.20 o 
  -9   3  13    17138.35    17476.40    438.83 o 
  -8   3  13      847.14      802.09    308.88 o 
  -7   3  13     5358.27     5540.71    406.07 o 
  -6   3  13    11902.63    13046.84    550.92 o 
  -5   3  13     1254.38     1006.72    379.86 o 
  -4   3  13    12943.48    11811.34    384.83 o 
  -3   3  13     2329.16     2277.18    286.65 o 
  -2   3  13     1197.31      955.14    252.83 o 
  -1   3  13     2670.89     2365.30    273.62 o 
   0   3  13    11568.08    10842.08    345.14 o 
   1   3  13     1938.84     1689.93    179.64 o 
   2   3  13    17369.70    15333.86    379.32 o 
   3   3  13     9628.17    10202.82    298.47 o 
   4   3  13     3424.63     3538.30    241.53 o 
   5   3  13     4139.14     4108.75    244.09 o 
   6   3  13      991.03      778.39    217.57 o 
   7   3  13     9954.16    10164.68    298.64 o 
   8   3  13     4093.27     3919.62    222.16 o 
   9   3  13      127.46      263.61    199.51 o 
  10   3  13     2017.01     2091.75    245.70 o 
  11   3  13      185.06      480.37    240.88 o 
  12   3  13      229.74      467.38    223.44 o 
 -15   4  13     1025.26     1146.19    308.79 o 
 -14   4  13     3859.11     3656.96    254.84 o 
 -13   4  13       26.20       33.86    201.13 o 
 -12   4  13        4.54       91.97    219.48 o 
 -11   4  13      270.24      264.39    226.03 o 
 -10   4  13     9340.80     9506.93    299.51 o 
  -9   4  13      217.67      246.00    212.32 o 
  -8   4  13     6225.53     6401.82    387.40 o 
  -7   4  13     7878.49     8178.88    738.06 o 
  -6   4  13     1605.44     1444.12    389.93 o 
  -5   4  13     4404.55     4829.42    350.57 o 
  -4   4  13     1013.13      715.88    188.53 o 
  -3   4  13     2962.24     2583.45    282.57 o 
  -2   4  13    53788.45    52524.23   3261.14 o 
  -1   4  13      466.39      410.96    197.36 o 
   0   4  13    19261.59    18199.75    412.21 o 
   1   4  13       38.31       61.16    147.73 o 
   2   4  13     3336.59     3395.90    252.47 o 
   3   4  13      724.77      607.74    200.85 o 
   4   4  13    12698.17    13617.18    307.48 o 
   5   4  13      596.53      510.87    214.85 o 
   6   4  13    14128.68    16129.81    347.29 o 
   7   4  13      252.98      292.29    190.70 o 
   8   4  13       74.28      218.47    188.27 o 
   9   4  13     2918.13     2714.25    313.10 o 
  10   4  13     4656.47     4922.99    318.28 o 
  11   4  13     1205.06     1538.69    221.63 o 
  12   4  13     7504.71     7609.80    294.49 o 
 -14   5  13     1808.74     1884.63    244.67 o 
 -13   5  13      630.30      622.69    214.93 o 
 -12   5  13    20230.05    21636.11    378.21 o 
 -11   5  13      160.44      232.97    195.40 o 
 -10   5  13    10738.35     9966.23    293.33 o 
  -9   5  13       69.09       22.44    216.80 o 
  -8   5  13     1994.06     1584.40    288.20 o 
  -7   5  13       46.79      -49.12    367.10 o 
  -6   5  13     8810.02     9933.75    472.60 o 
  -5   5  13      775.57      545.85    306.04 o 
  -4   5  13    17962.01    19869.28    438.07 o 
  -3   5  13     3403.98     3183.74    328.44 o 
  -2   5  13      367.60      226.81    192.39 o 
  -1   5  13     6555.32     5976.15    335.38 o 
   0   5  13    17946.03    16481.29    362.39 o 
   1   5  13      139.71      125.76    213.00 o 
   2   5  13    18950.31    20094.18    578.88 o 
   3   5  13      286.07      247.04    239.88 o 
   4   5  13     1141.92     1211.33    197.27 o 
   5   5  13     1447.48     1467.36    191.27 o 
   6   5  13      258.73      420.23    255.57 o 
   7   5  13     2500.98     2172.78    211.31 o 
   8   5  13    10387.18    10303.88    297.18 o 
   9   5  13      133.60       22.37    231.68 o 
  10   5  13     6333.79     6959.36    300.86 o 
  11   5  13      115.79      -68.58    230.40 o 
  12   5  13       99.16      419.50    216.97 o 
 -14   6  13     4910.31     4530.65    278.42 o 
 -13   6  13     5601.77     5300.72    265.19 o 
 -12   6  13      451.22      601.29    219.94 o 
 -11   6  13     2963.92     3072.72    270.32 o 
 -10   6  13     3750.65     3730.68    251.88 o 
  -9   6  13       21.70      -58.65    217.22 o 
  -8   6  13     7224.76     7671.64    413.83 o 
  -7   6  13       42.86      123.34    356.44 o 
  -6   6  13     1396.18     1282.69    312.01 o 
  -5   6  13      434.02      423.17    261.44 o 
  -4   6  13      889.61      948.66    268.77 o 
  -3   6  13     9596.11    10922.59    468.46 o 
  -2   6  13    19664.59    21883.29    491.68 o 
  -1   6  13     2118.82     2404.57    319.98 o 
   0   6  13    18016.19    19225.16    430.19 o 
   1   6  13    23111.42    25231.30    899.51 o 
   2   6  13      316.31      309.43    189.79 o 
   3   6  13     6066.45     5758.94    298.11 o 
   4   6  13    19019.98    20778.59    333.71 o 
   5   6  13        6.91     -143.89    212.86 o 
   6   6  13     8924.67     9148.72    238.19 o 
   7   6  13     1087.03      874.33    177.21 o 
   8   6  13       37.54       82.89    183.70 o 
   9   6  13     1663.16     1740.93    284.89 o 
  10   6  13     6371.96     6308.73    294.61 o 
  11   6  13      439.88      420.54    244.97 o 
  12   6  13     9481.68    11247.37    473.73 o 
 -14   7  13     2319.07     2512.15    294.60 o 
 -13   7  13     4979.09     4658.51    357.56 o 
 -12   7  13    10796.32    11323.56    391.59 o 
 -11   7  13     4470.74     4582.27    311.63 o 
 -10   7  13     2403.70     2224.36    226.83 o 
  -9   7  13     4556.96     4907.25    320.75 o 
  -8   7  13      234.60      123.26    212.44 o 
  -7   7  13      801.41      846.55    266.51 o 
  -6   7  13    15300.82    17420.45    386.22 o 
  -5   7  13     2115.27     2156.17    254.08 o 
  -4   7  13     1987.52     1989.77    378.78 o 
  -3   7  13     8449.97    10215.38    411.55 o 
  -2   7  13     4511.90     5038.42    318.08 o 
  -1   7  13    18313.65    20360.16    436.76 o 
   0   7  13     1307.40     1318.22    234.49 o 
   1   7  13     2804.37     2990.07    259.24 o 
   2   7  13    15444.45    16976.47    351.89 o 
   3   7  13     2080.58     1893.23    215.22 o 
   4   7  13     1787.90     1776.35    214.15 o 
   5   7  13      207.55      130.52    182.23 o 
   6   7  13      635.79      776.56    212.27 o 
   7   7  13     1251.61     1354.99    219.23 o 
   8   7  13     3214.02     2874.11    210.94 o 
   9   7  13      103.81       39.69    222.16 o 
  10   7  13     2313.48     2770.02    243.77 o 
  11   7  13     4447.16     4191.19    254.12 o 
  12   7  13       32.65      -81.38    276.35 o 
 -14   8  13     1416.15     1400.84    296.72 o 
 -13   8  13     8705.97     8478.32    343.39 o 
 -12   8  13      594.25      675.14    238.05 o 
 -11   8  13     9335.82    10107.04    347.93 o 
 -10   8  13     1226.48     1429.87    307.08 o 
  -9   8  13     2571.18     2315.32    293.16 o 
  -8   8  13     3866.64     4010.42    270.76 o 
  -7   8  13     6259.85     6142.22    341.12 o 
  -6   8  13      326.00       87.41    232.60 o 
  -5   8  13    17294.06    18740.40    399.08 o 
  -4   8  13     2613.43     2765.72    327.27 o 
  -3   8  13     2781.54     2973.10    388.67 o 
  -2   8  13     4617.08     4988.46    403.59 o 
  -1   8  13      393.91      430.89    267.47 o 
   0   8  13     1344.51     1515.52    221.47 o 
   1   8  13    25027.74    27258.17    488.52 o 
   2   8  13      455.62      523.33    211.74 o 
   3   8  13    23580.81    24904.39    367.78 o 
   4   8  13     1680.70     1509.07    223.65 o 
   5   8  13      294.33      320.42    209.39 o 
   6   8  13     1853.36     1654.53    204.02 o 
   7   8  13     4662.25     4118.28    206.08 o 
   8   8  13       49.84       76.64    197.47 o 
   9   8  13     7071.28     7388.53    245.80 o 
  10   8  13     1693.48     1642.07    224.18 o 
  11   8  13     1057.20     1019.19    243.81 o 
 -13   9  13     2250.32     1920.08    269.82 o 
 -12   9  13       37.24      201.15    230.35 o 
 -11   9  13      767.52      960.07    299.70 o 
 -10   9  13      703.97     1030.73    273.48 o 
  -9   9  13    14800.01    14361.34    442.61 o 
  -8   9  13      149.58      184.27    210.00 o 
  -7   9  13     7482.02     7515.58    277.99 o 
  -6   9  13     2279.33     2019.57    229.46 o 
  -5   9  13     5812.27     6221.13    311.02 o 
  -4   9  13      110.10      136.53    296.26 o 
  -3   9  13    26429.64    31007.50    892.61 o 
  -2   9  13        1.98      -36.91    240.64 o 
  -1   9  13    22112.85    23863.80    465.65 o 
   0   9  13     2885.22     2921.67    253.36 o 
   1   9  13     3631.80     3804.30    258.70 o 
   2   9  13     3239.67     3209.63    254.36 o 
   3   9  13     1592.09     1468.34    206.28 o 
   4   9  13     1667.88     1852.94    239.93 o 
   5   9  13     9571.99     9384.59    275.75 o 
   6   9  13      356.57      434.96    169.90 o 
   7   9  13     2017.19     1737.24    219.14 o 
   8   9  13      571.52      706.34    350.56 o 
   9   9  13       60.12      235.35    191.37 o 
  10   9  13      261.52      133.39    243.03 o 
  11   9  13    10138.91    10342.68    305.74 o 
 -13  10  13     7083.94     7692.56    511.95 o 
 -12  10  13      879.91      727.98    248.39 o 
 -11  10  13    11388.54    11644.02    366.72 o 
 -10  10  13      205.99      162.95    252.46 o 
  -9  10  13     2590.19     2580.78    306.49 o 
  -8  10  13      497.61      463.89    195.43 o 
  -7  10  13     2436.49     2262.89    239.91 o 
  -6  10  13       33.02      285.08    193.34 o 
  -5  10  13    17130.03    19003.60    346.67 o 
  -4  10  13      121.85       42.87    288.11 o 
  -3  10  13      334.70      282.40    280.17 o 
  -2  10  13       55.18      195.37    222.63 o 
  -1  10  13     1247.74     1202.32    238.40 o 
   0  10  13       44.17       22.46    203.92 o 
   1  10  13    15288.10    16518.75    338.28 o 
   2  10  13      520.63      393.42    207.39 o 
   3  10  13    17398.03    18444.94    344.84 o 
   4  10  13     1000.97      952.17    212.09 o 
   5  10  13     1633.40     1303.26    200.31 o 
   6  10  13      376.40      532.87    189.06 o 
   7  10  13    10002.18    10664.37    319.85 o 
   8  10  13      988.62     1216.96    215.70 o 
   9  10  13     6202.12     6300.64    263.90 o 
  10  10  13      168.05      239.23    204.32 o 
 -12  11  13     1601.62     1486.11    300.60 o 
 -11  11  13       26.86        6.03    259.58 o 
 -10  11  13      764.78      818.36    300.33 o 
  -9  11  13     6906.07     7275.26    313.99 o 
  -8  11  13     1138.44     1107.68    213.96 o 
  -7  11  13     4897.18     4563.07    254.57 o 
  -6  11  13     8418.25     8375.38    245.83 o 
  -5  11  13       12.32       47.62    195.73 o 
  -4  11  13      822.46      585.60    264.11 o 
  -3  11  13    13118.35    14151.03    349.47 o 
  -2  11  13       68.22      168.29    199.60 o 
  -1  11  13    22053.38    23815.03    374.94 o 
   0  11  13      377.85      151.84    193.32 o 
   1  11  13      618.02      594.25    194.01 o 
   2  11  13      141.81      250.51    216.11 o 
   3  11  13      423.21      322.91    224.76 o 
   4  11  13     2268.50     1970.27    243.49 o 
   5  11  13     6456.18     6153.31    272.68 o 
   6  11  13      130.22      113.69    254.12 o 
   7  11  13     3659.49     3901.89    308.23 o 
   8  11  13     2542.33     2119.10    216.07 o 
   9  11  13     3472.51     2884.16    232.83 o 
  10  11  13     3032.33     3363.45    276.22 o 
 -12  12  13       18.99      100.51    288.54 o 
 -11  12  13     4058.64     3916.90    299.25 o 
 -10  12  13     4133.51     4219.86    275.85 o 
  -9  12  13      814.48      982.37    247.70 o 
  -8  12  13     5550.04     5606.14    260.74 o 
  -7  12  13     1524.53     1727.31    234.87 o 
  -6  12  13     2831.55     2586.83    217.84 o 
  -5  12  13     5177.07     4778.72    216.59 o 
  -4  12  13     3049.54     2919.63    278.93 o 
  -3  12  13     1780.36     1637.45    227.42 o 
  -2  12  13     9342.75     9710.39    308.87 o 
  -1  12  13     2624.53     2255.49    246.14 o 
   0  12  13     1481.94     1319.13    217.60 o 
   1  12  13     7634.91     7962.58    268.25 o 
   2  12  13      493.54      395.30    223.70 o 
   3  12  13     2162.22     1852.01    222.98 o 
   4  12  13     5839.60     5203.78    241.80 o 
   5  12  13      198.10      154.31    209.53 o 
   6  12  13    11213.84    12361.20    420.26 o 
   7  12  13     2141.89     2264.43    271.93 o 
   8  12  13       36.79      464.17    218.06 o 
   9  12  13      363.05      296.71    242.68 o 
 -11  13  13        3.99      -38.18    322.69 o 
 -10  13  13     2904.36     2629.52    268.13 o 
  -9  13  13       32.86      227.46    257.50 o 
  -8  13  13     2712.02     2608.27    246.77 o 
  -7  13  13      197.04      284.81    236.35 o 
  -6  13  13    15169.37    16213.60    308.90 o 
  -5  13  13       38.90      156.27    174.04 o 
  -4  13  13    10503.70    10334.27    300.01 o 
  -3  13  13     2902.53     2791.25    248.71 o 
  -2  13  13      129.06      128.62    201.12 o 
  -1  13  13     6373.65     6349.19    269.04 o 
   0  13  13     5551.60     5104.96    254.20 o 
   1  13  13     2359.90     2222.94    225.95 o 
   2  13  13     1900.03     1479.14    219.59 o 
   3  13  13     1800.30     1393.19    190.53 o 
   4  13  13     3691.31     4047.60    293.96 o 
   5  13  13      105.75      441.31    215.43 o 
   6  13  13     1170.00     1328.57    242.13 o 
   7  13  13      411.91      483.66    244.87 o 
   8  13  13     7358.85     6599.47    272.88 o 
   9  13  13     1126.54     1398.65    372.70 o 
 -10  14  13     3242.04     3738.55    363.95 o 
  -9  14  13       20.01      183.48    283.61 o 
  -8  14  13     7356.85     7645.19    457.57 o 
  -7  14  13       37.45       82.54    224.91 o 
  -6  14  13     1658.97     1987.80    217.43 o 
  -5  14  13      920.82      818.73    206.31 o 
  -4  14  13     1700.79     1601.28    244.76 o 
  -3  14  13      253.16      103.87    223.63 o 
  -2  14  13    14061.72    14033.17    318.97 o 
  -1  14  13        1.04      -69.89    171.18 o 
   0  14  13     7846.63     7572.58    446.69 o 
   1  14  13      460.90      440.25    235.67 o 
   2  14  13     1257.64     1018.41    255.57 o 
   3  14  13      310.79      390.32    216.34 o 
   4  14  13     8141.45     8777.01    293.59 o 
   5  14  13      747.99      667.60    302.89 o 
   6  14  13     7461.53     7673.00    365.18 o 
   7  14  13     1274.84     1831.65    383.78 o 
   8  14  13      258.42      101.95    298.83 o 
  -9  15  13     7557.32     7244.11    523.32 o 
  -8  15  13     1463.53     1539.70    218.63 o 
  -7  15  13     1933.50     1671.32    240.77 o 
  -6  15  13    12938.99    12874.40    505.54 o 
  -5  15  13      113.40      284.76    203.36 o 
  -4  15  13     7641.44     8398.28    310.07 o 
  -3  15  13      417.12      237.56    306.02 o 
  -2  15  13      743.40     1082.52    279.99 o 
  -1  15  13       19.91      139.98    247.97 o 
   0  15  13     3732.18     3691.49    307.42 o 
   1  15  13      951.13     1447.74    235.84 o 
   2  15  13    11817.26    12994.72    702.83 o 
   3  15  13      179.94       53.60    300.05 o 
   4  15  13      128.37      168.71    243.80 o 
   5  15  13     1162.67      963.09    274.19 o 
   6  15  13     2211.73     2148.15    260.48 o 
   7  15  13      902.52      795.21    283.87 o 
  -8  16  13     5040.49     5004.27    300.67 o 
  -7  16  13      553.74      633.83    219.53 o 
  -6  16  13     1312.72     1245.41    212.84 o 
  -5  16  13     3280.79     2921.29    211.66 o 
  -4  16  13     1019.69     1196.66    233.82 o 
  -3  16  13     3672.71     3510.40    245.10 o 
  -2  16  13     4297.98     4851.92    311.75 o 
  -1  16  13      124.63       91.40    238.53 o 
   0  16  13     1364.41     1642.13    240.80 o 
   1  16  13     4190.68     3706.61    283.44 o 
   2  16  13      821.49      894.84    254.79 o 
   3  16  13     3972.32     3625.45    258.72 o 
   4  16  13     4259.01     4378.73    281.93 o 
   5  16  13        3.59        3.78    204.77 o 
   6  16  13     1944.76     2337.25    275.34 o 
  -7  17  13     7067.31     7911.88    345.02 o 
  -6  17  13     2267.89     2118.87    231.74 o 
  -5  17  13      161.99      319.68    202.26 o 
  -4  17  13     3641.08     3389.95    251.45 o 
  -3  17  13     1508.17     1350.23    252.79 o 
  -2  17  13      616.11      490.49    249.32 o 
  -1  17  13     1643.55     1961.35    281.51 o 
   0  17  13     1446.57     1495.42    234.29 o 
   1  17  13      245.13      448.09    222.01 o 
   2  17  13     1571.66     1092.10    239.44 o 
   3  17  13     5932.73     5446.49    281.30 o 
   4  17  13      150.79      390.03    300.81 o 
  -5  18  13     6449.35     6785.97    293.63 o 
  -4  18  13      178.30       97.83    253.85 o 
  -3  18  13     5404.64     4132.31    247.75 o 
  -2  18  13      695.58      957.24    242.29 o 
  -1  18  13      169.14      199.08    235.77 o 
   0  18  13      208.55       94.06    234.98 o 
   1  18  13     7707.07     7458.53    830.89 o 
   2  18  13      241.73      368.53    324.65 o 
 -14   0  14     8541.10     7724.36    973.58 o 
 -12   0  14        6.72     -193.86    408.18 o 
 -10   0  14     8824.27     8741.33    678.61 o 
  -8   0  14    32462.99    34590.80   1557.57 o 
  -2   0  14    12515.23    11602.79    804.03 o 
   0   0  14     4489.47     4569.00    450.95 o 
   2   0  14    12046.23    12744.15    511.80 o 
   4   0  14    12212.52    13508.40    495.24 o 
   6   0  14    17824.62    18006.62    801.83 o 
   8   0  14     9062.46     9151.63    400.69 o 
  10   0  14      149.68      285.23    301.05 o 
  12   0  14     1164.85     1026.69    420.45 o 
 -14   1  14      423.25      398.81    269.12 o 
 -13   1  14       14.21       30.01    248.39 o 
 -12   1  14     1167.68     1185.26    302.82 o 
 -11   1  14      463.25      540.35    222.06 o 
 -10   1  14     1269.08     1221.88    243.19 o 
  -9   1  14     2524.83     2545.68    303.98 o 
  -8   1  14      833.74      961.31    304.89 o 
  -7   1  14     1528.35     1488.11    491.40 o 
  -6   1  14    27784.13    27339.73    953.45 o 
  -5   1  14       79.06       74.27    491.93 o 
  -4   1  14    36938.28    37482.14   1253.24 o 
  -3   1  14      719.31      479.44    363.12 o 
  -2   1  14    18047.20    17635.17    692.95 o 
  -1   1  14     6519.11     6009.69    342.29 o 
   0   1  14     1740.63     1497.75    281.63 o 
   1   1  14      215.04      232.75    258.07 o 
   2   1  14     7163.14     7839.94    323.34 o 
   3   1  14       46.18      122.15    215.43 o 
   4   1  14     2477.38     2288.02    233.40 o 
   5   1  14     1155.86      914.07    216.91 o 
   6   1  14     4065.37     3608.07    227.54 o 
   7   1  14     4220.42     3868.15    225.68 o 
   8   1  14    23015.22    22647.43    823.16 o 
   9   1  14      274.36      379.19    251.58 o 
  10   1  14    10977.41    11613.50    324.48 o 
  11   1  14      629.18      376.11    232.28 o 
  12   1  14     1124.61     1081.78    270.00 o 
 -14   2  14     4864.52     4792.98    278.57 o 
 -13   2  14     2170.45     2109.65    260.21 o 
 -12   2  14       18.75      114.66    262.67 o 
 -11   2  14     7053.20     6737.88    344.78 o 
 -10   2  14    11163.34    11238.88    373.50 o 
  -9   2  14     4917.47     4750.72    323.51 o 
  -8   2  14    15636.22    17152.28    872.81 o 
  -7   2  14     6736.86     6545.33    496.26 o 
  -6   2  14    11161.82    10411.23    595.36 o 
  -5   2  14    11002.68    11904.13    621.09 o 
  -4   2  14      250.15      347.49    399.56 o 
  -3   2  14      397.42      472.06    302.61 o 
  -2   2  14     6631.59     7055.93    476.42 o 
  -1   2  14       56.20       56.56    356.14 o 
   0   2  14     4232.46     4550.61    317.23 o 
   1   2  14     9575.32    10047.12    340.34 o 
   2   2  14     1169.89     1002.91    220.91 o 
   3   2  14     1316.40     1249.95    230.03 o 
   4   2  14    16373.33    16831.85    349.92 o 
   5   2  14     2582.14     2420.51    236.29 o 
   6   2  14    14572.67    15707.73    399.14 o 
   7   2  14       72.51      181.59    187.17 o 
   8   2  14     2702.95     2410.66    233.29 o 
   9   2  14     5462.19     5554.01    277.99 o 
  10   2  14      575.25     1012.17    249.99 o 
  11   2  14      633.09      625.90    264.61 o 
  12   2  14     2158.90     2733.88    398.69 o 
 -14   3  14      379.39      176.27    258.92 o 
 -13   3  14      318.99      320.85    223.33 o 
 -12   3  14     2818.84     2975.58    321.53 o 
 -11   3  14      544.79      605.48    300.47 o 
 -10   3  14      969.94      874.10    278.41 o 
  -9   3  14     7113.18     7055.74    362.10 o 
  -8   3  14     1020.16     1146.67    322.72 o 
  -7   3  14    15246.15    16440.68    592.64 o 
  -6   3  14    13386.76    13811.98    572.65 o 
  -5   3  14      154.83      178.98    305.84 o 
  -4   3  14    19286.24    20691.49    525.69 o 
  -3   3  14    16480.69    16988.09   1169.70 o 
  -2   3  14     8843.77     9507.14    490.91 o 
  -1   3  14    24522.06    27034.92   1029.73 o 
   0   3  14      160.97      135.70    257.72 o 
   1   3  14     6280.48     6596.19    283.00 o 
   2   3  14     1879.44     2067.43    228.02 o 
   3   3  14     2828.32     2670.03    225.43 o 
   4   3  14      215.97      183.66    228.93 o 
   5   3  14    22788.68    23874.04    451.15 o 
   6   3  14     7055.67     7000.88    263.00 o 
   7   3  14     2291.86     2250.01    207.75 o 
   8   3  14     3980.48     3665.65    239.17 o 
   9   3  14      877.26     1395.75    253.86 o 
  10   3  14     2987.88     3148.75    276.11 o 
  11   3  14     5376.65     4998.05    291.20 o 
  12   3  14      575.63     1176.99    259.80 o 
 -14   4  14      244.55      335.04    282.06 o 
 -13   4  14     6933.28     7125.23    300.70 o 
 -12   4  14       21.59      184.69    233.48 o 
 -11   4  14    13822.65    14458.31    427.97 o 
 -10   4  14     3479.06     2880.55    273.91 o 
  -9   4  14     1410.90     1108.47    284.96 o 
  -8   4  14     2967.26     2670.17    406.46 o 
  -7   4  14     3708.86     3721.10    367.99 o 
  -6   4  14     2805.36     2591.42    404.37 o 
  -5   4  14    15341.68    17180.63    469.01 o 
  -4   4  14     1293.41     1231.98    278.82 o 
  -3   4  14     4287.19     4480.10    417.95 o 
  -2   4  14       74.30      135.23    354.85 o 
  -1   4  14     4198.06     4764.71    416.90 o 
   0   4  14       56.50       58.60    231.03 o 
   1   4  14     9859.91    10767.03    308.92 o 
   2   4  14      224.10      174.40    215.53 o 
   3   4  14    15833.57    17489.87    533.52 o 
   4   4  14    15376.82    16369.77    323.67 o 
   5   4  14     6035.77     6244.49    267.86 o 
   6   4  14     3718.89     3690.81    328.32 o 
   7   4  14     1722.58     1378.04    218.09 o 
   8   4  14      987.49      968.75    197.64 o 
   9   4  14     5486.74     5742.24    270.43 o 
  10   4  14      770.59      976.28    226.75 o 
  11   4  14     6240.43     6158.29    298.10 o 
  12   4  14       52.14      236.27    268.95 o 
 -14   5  14     1258.01     1171.81    264.80 o 
 -13   5  14     4261.85     4245.41    286.43 o 
 -12   5  14     2151.16     1970.96    265.90 o 
 -11   5  14     4054.81     4211.20    326.40 o 
 -10   5  14      969.39      712.76    250.05 o 
  -9   5  14     7664.98     7784.89    462.93 o 
  -8   5  14     1878.30     1859.19    327.30 o 
  -7   5  14     7193.93     7439.19    450.96 o 
  -6   5  14     1182.18     1249.87    376.82 o 
  -5   5  14     2574.47     2628.34    268.26 o 
  -4   5  14      848.87      590.65    300.11 o 
  -3   5  14     8264.45     8831.18    411.98 o 
  -2   5  14     6747.69     6873.35    388.15 o 
  -1   5  14    24474.32    28799.17    615.59 o 
   0   5  14     1118.99     1191.29    288.25 o 
   1   5  14    10846.55    11713.35    310.96 o 
   2   5  14     6573.90     6483.77    272.95 o 
   3   5  14     5348.68     5475.83    257.56 o 
   4   5  14     1502.15     1492.32    212.01 o 
   5   5  14    22999.13    24719.27    557.56 o 
   6   5  14        2.64      -26.44    188.91 o 
   7   5  14     4794.40     4711.34    277.49 o 
   8   5  14      525.11      900.20    251.90 o 
   9   5  14       50.44      118.39    215.39 o 
  10   5  14      175.06      410.99    262.36 o 
  11   5  14     8078.43     8097.16    479.36 o 
 -14   6  14     4006.53     4797.01    338.48 o 
 -13   6  14     8655.35     8130.12    311.58 o 
 -12   6  14      971.00      902.02    233.75 o 
 -11   6  14    16156.01    17223.10    459.35 o 
 -10   6  14      849.98     1056.84    274.57 o 
  -9   6  14     1237.20      984.05    260.25 o 
  -8   6  14      395.86      454.31    358.19 o 
  -7   6  14     2787.22     2623.08    337.16 o 
  -6   6  14       30.04      122.40    207.63 o 
  -5   6  14     5337.70     5289.17    341.64 o 
  -4   6  14     2796.47     2636.65    316.82 o 
  -3   6  14     3166.12     3029.11    339.45 o 
  -2   6  14    15402.53    17270.52    480.16 o 
  -1   6  14     2775.23     2865.40    333.58 o 
   0   6  14     1316.60     1199.64    289.34 o 
   1   6  14    25573.95    29040.96    868.48 o 
   2   6  14     6895.99     7046.82    249.10 o 
   3   6  14    13157.67    13974.65    305.59 o 
   4   6  14      278.43      308.10    193.89 o 
   5   6  14     1975.35     1670.38    184.22 o 
   6   6  14       55.32       55.14    205.40 o 
   7   6  14     1584.87     1521.00    202.44 o 
   8   6  14        8.07       27.16    232.02 o 
   9   6  14     6753.06     6656.23    295.52 o 
  10   6  14      410.50      192.77    250.32 o 
  11   6  14     1495.56     1409.52    265.93 o 
 -13   7  14     1993.93     1777.25    260.43 o 
 -12   7  14    10789.77    11664.02    345.58 o 
 -11   7  14        8.00      -19.83    248.61 o 
 -10   7  14     4032.70     3984.80    305.80 o 
  -9   7  14    10558.90    10826.96    434.45 o 
  -8   7  14     1922.41     1903.75    310.77 o 
  -7   7  14     5398.35     5516.62    365.78 o 
  -6   7  14      253.93      138.46    293.28 o 
  -5   7  14     1578.55     1526.41    306.11 o 
  -4   7  14     3769.61     3857.49    345.14 o 
  -3   7  14     1305.30     1259.71    367.49 o 
  -2   7  14     1436.57     1295.55    308.23 o 
  -1   7  14    21578.64    21731.57   5973.38 o 
   0   7  14     7539.12     8357.14    316.93 o 
   1   7  14     1269.79     1218.47    240.54 o 
   2   7  14    28463.52    30680.74    431.82 o 
   3   7  14     2399.84     2204.69    186.35 o 
   4   7  14     7816.50     7569.14    271.33 o 
   5   7  14     4353.81     3791.30    260.82 o 
   6   7  14       16.16       -4.78    170.42 o 
   7   7  14     3620.83     3212.99    201.85 o 
   8   7  14     1328.22     1235.27    205.94 o 
   9   7  14      499.29      646.57    247.35 o 
  10   7  14     1219.68     1294.98    211.37 o 
  11   7  14     3264.39     3357.59    314.55 o 
 -13   8  14     1753.61     1974.02    346.75 o 
 -12   8  14     2911.88     2600.89    291.16 o 
 -11   8  14     2506.56     2751.13    274.61 o 
 -10   8  14     6230.83     6252.48    308.45 o 
  -9   8  14     2045.85     1659.81    278.68 o 
  -8   8  14    16497.78    15958.01   1648.30 o 
  -7   8  14      851.87      818.27    235.59 o 
  -6   8  14       83.36       97.74    251.65 o 
  -5   8  14     3435.18     3366.60    246.43 o 
  -4   8  14    14559.18    16124.46    462.15 o 
  -3   8  14      646.78      598.58    258.34 o 
  -2   8  14    15327.61    17032.99    428.45 o 
  -1   8  14     1381.15     1328.93    267.47 o 
   0   8  14    18221.26    20360.34    407.72 o 
   1   8  14     7500.39     7948.56    294.89 o 
   2   8  14     1475.45     1317.94    269.32 o 
   3   8  14     2342.05     2444.42    225.76 o 
   4   8  14     1206.18     1176.02    216.95 o 
   5   8  14     1187.38      989.28    214.96 o 
   6   8  14      850.95      854.98    181.01 o 
   7   8  14      894.25      736.80    223.72 o 
   8   8  14     1042.48     1476.99    253.90 o 
   9   8  14     1859.69     2339.00    241.21 o 
  10   8  14     2812.09     2420.60    227.16 o 
 -13   9  14      438.60      560.38    290.48 o 
 -12   9  14     7602.49     7622.03    376.09 o 
 -11   9  14      205.60      352.06    269.96 o 
 -10   9  14    14761.44    15508.46    396.36 o 
  -9   9  14      207.49      139.95    301.33 o 
  -8   9  14       16.24       13.71    277.30 o 
  -7   9  14     1013.30     1083.41    259.17 o 
  -6   9  14     7593.38     8059.11    355.93 o 
  -5   9  14       85.93      169.59    225.09 o 
  -4   9  14     6510.05     6790.34    371.67 o 
  -3   9  14     3378.77     3161.07    294.08 o 
  -2   9  14     1372.71     1107.87    368.24 o 
  -1   9  14       12.00       44.41    240.00 o 
   0   9  14     9874.48    11071.94    426.97 o 
   1   9  14        7.24     -103.36    245.15 o 
   2   9  14    19785.81    21629.30    762.00 o 
   3   9  14      995.35      816.98    208.69 o 
   4   9  14    11744.85    11504.54    513.74 o 
   5   9  14      475.79      295.40    193.13 o 
   6   9  14      128.21      156.41    225.32 o 
   7   9  14      226.76      358.23    208.88 o 
   8   9  14     7680.25     8191.13    321.24 o 
   9   9  14      935.42     1109.92    265.18 o 
  10   9  14     2875.73     3102.03    268.70 o 
 -12  10  14     2355.74     2734.16    319.15 o 
 -11  10  14      588.19      517.95    237.15 o 
 -10  10  14     1140.59     1173.83    287.38 o 
  -9  10  14      165.63      149.66    266.62 o 
  -8  10  14     8513.00     8753.33    405.67 o 
  -7  10  14     2368.68     1826.93    230.74 o 
  -6  10  14     2609.80     2077.93    228.14 o 
  -5  10  14      394.60      225.24    252.47 o 
  -4  10  14    10302.45    11636.67    416.99 o 
  -3  10  14     3990.72     4226.27    343.84 o 
  -2  10  14    22231.40    24968.31    614.43 o 
  -1  10  14       26.36        7.45    225.93 o 
   0  10  14     9979.72    10873.28    338.96 o 
   1  10  14      201.84      283.73    202.90 o 
   2  10  14     3646.38     3435.67    226.18 o 
   3  10  14      594.82      799.03    206.80 o 
   4  10  14     1576.90     1502.90    234.01 o 
   5  10  14      194.62      139.03    187.20 o 
   6  10  14     7454.50     7981.20    329.67 o 
   7  10  14      317.98      663.74    239.92 o 
   8  10  14       27.01      363.01    251.33 o 
   9  10  14     1870.71     2172.60    253.16 o 
  10  10  14     7547.97     7389.43    318.30 o 
 -12  11  14     7568.96     7382.34    374.29 o 
 -11  11  14      312.78      566.79    270.56 o 
 -10  11  14     6318.53     6953.17    380.04 o 
  -9  11  14     3420.19     3354.04    315.34 o 
  -8  11  14     1665.28     1684.70    267.95 o 
  -7  11  14     1498.63     1688.58    241.50 o 
  -6  11  14     2242.85     1870.85    265.72 o 
  -5  11  14       52.55       22.63    283.98 o 
  -4  11  14     6606.47     6610.69    337.97 o 
  -3  11  14      894.23      711.97    225.00 o 
  -2  11  14      268.86      270.20    232.85 o 
  -1  11  14     2022.77     1717.58    243.53 o 
   0  11  14     2671.50     2624.18    279.20 o 
   1  11  14      814.91      737.86    225.14 o 
   2  11  14     9593.35     9217.68    326.81 o 
   3  11  14      820.41      744.33    190.55 o 
   4  11  14    12371.82    12318.48    314.90 o 
   5  11  14     5900.81     6355.11    296.30 o 
   6  11  14      272.43      617.38    247.43 o 
   7  11  14     6412.32     6451.21    317.36 o 
   8  11  14     5486.18     5133.88    262.75 o 
   9  11  14      322.50      692.80    282.87 o 
 -11  12  14     1993.78     2196.40    344.36 o 
 -10  12  14       38.20      152.52    282.78 o 
  -9  12  14      147.03      198.81    275.49 o 
  -8  12  14     1060.20     1177.04    295.16 o 
  -7  12  14     3497.40     3427.35    264.02 o 
  -6  12  14     1736.17     1952.57    262.04 o 
  -5  12  14    14306.77    13840.01    332.43 o 
  -4  12  14     6730.13     6061.95    293.08 o 
  -3  12  14     3421.65     2897.94    273.19 o 
  -2  12  14    15987.07    16227.14    459.81 o 
  -1  12  14       57.13      276.84    213.58 o 
   0  12  14     4624.15     4588.62    266.71 o 
   1  12  14      901.71      604.34    183.46 o 
   2  12  14     2120.99     2270.89    260.06 o 
   3  12  14     4569.24     4491.09    286.19 o 
   4  12  14     3909.28     4049.04    254.20 o 
   5  12  14      810.59      601.48    281.68 o 
   6  12  14     1366.10     1514.98    257.85 o 
   7  12  14     4322.63     4633.19    329.10 o 
   8  12  14      475.92      336.65    225.57 o 
 -10  13  14     2313.81     2482.63    323.75 o 
  -9  13  14     6596.38     6101.52    340.82 o 
  -8  13  14      334.73      203.87    287.02 o 
  -7  13  14     5481.58     5652.24    286.19 o 
  -6  13  14       22.56      -44.76    239.61 o 
  -5  13  14     3825.67     3853.75    255.97 o 
  -4  13  14      153.57      264.29    286.98 o 
  -3  13  14     6944.07     7354.31    348.85 o 
  -2  13  14      114.37      250.20    216.05 o 
  -1  13  14     5663.16     5643.38    297.04 o 
   0  13  14     3947.34     3568.92    238.50 o 
   1  13  14     4796.69     5113.64    272.48 o 
   2  13  14     3496.13     3497.52    275.96 o 
   3  13  14     2362.92     2234.47    252.02 o 
   4  13  14       25.53        7.33    205.17 o 
   5  13  14    14624.87    15736.93    374.02 o 
   6  13  14       90.33      150.94    237.12 o 
   7  13  14     4790.50     4581.22    306.34 o 
   8  13  14       96.18     -254.25    298.52 o 
  -9  14  14       55.45     -155.62    280.23 o 
  -8  14  14      722.35      409.79    239.93 o 
  -7  14  14     6210.07     6071.49    252.65 o 
  -6  14  14      727.92      601.41    227.69 o 
  -5  14  14    12443.57    13533.10    330.72 o 
  -4  14  14      244.20      313.75    272.71 o 
  -3  14  14     8916.53     9507.52    357.57 o 
  -2  14  14     1992.51     2024.45    269.95 o 
  -1  14  14       68.13      242.13    242.68 o 
   0  14  14     4113.80     4768.36    306.69 o 
   1  14  14     6054.43     5786.30    304.40 o 
   2  14  14        0.13      346.92    242.96 o 
   3  14  14     8526.86     8527.81    307.52 o 
   4  14  14      190.26      321.55    219.90 o 
   5  14  14       77.43      245.91    238.68 o 
   6  14  14     1036.90     1050.37    269.71 o 
   7  14  14     3420.75     3624.73    328.65 o 
  -8  15  14       87.66        7.98    270.62 o 
  -7  15  14     7043.94     7235.86    281.08 o 
  -6  15  14      779.14      626.66    205.38 o 
  -5  15  14     1047.44     1190.35    204.77 o 
  -4  15  14     4006.07     4303.82    303.85 o 
  -3  15  14     1854.48     1706.73    289.41 o 
  -2  15  14      733.00      488.25    232.88 o 
  -1  15  14     9674.87    10955.42    403.79 o 
   0  15  14      850.12      727.29    236.06 o 
   1  15  14     1037.20     1400.04    234.16 o 
   2  15  14     1469.47     1283.09    237.16 o 
   3  15  14     6351.58     6421.61    291.89 o 
   4  15  14      584.91      590.65    270.55 o 
   5  15  14     4874.52     4009.99    407.75 o 
   6  15  14      588.76      692.49    280.82 o 
  -7  16  14     3492.95     4160.95    346.14 o 
  -6  16  14     1321.61     1366.51    206.43 o 
  -5  16  14     5116.29     5226.25    280.04 o 
  -4  16  14       34.63     -111.18    219.08 o 
  -3  16  14     5611.34     5362.15    283.95 o 
  -2  16  14     1852.23     1549.11    248.39 o 
  -1  16  14       27.71      145.25    236.19 o 
   0  16  14      157.81     -126.53    240.63 o 
   1  16  14     5839.69     5474.91    339.34 o 
   2  16  14     1554.31     1362.45    241.20 o 
   3  16  14      657.59      460.24    247.74 o 
   4  16  14     2303.72     2397.49    294.20 o 
  -5  17  14      236.63      295.37    269.31 o 
  -4  17  14     5846.09     5395.41    639.15 o 
  -3  17  14     1147.62      859.98    274.43 o 
  -2  17  14     4398.85     4063.06    307.77 o 
  -1  17  14     1139.44      802.99    247.82 o 
   0  17  14     1261.46     1074.50    251.27 o 
   1  17  14      141.29      128.91    234.50 o 
   2  17  14     6081.19     5699.86    368.30 o 
   3  17  14     1688.07     1875.09    286.67 o 
 -13   0  15      121.65       79.29    393.52 o 
 -11   0  15     3417.35     3868.06    479.05 o 
  -9   0  15     1140.85     1062.49    447.05 o 
  -1   0  15      321.12      173.46    393.38 o
[truncated: 68,102 more chars]
